# Supplementary material for: Association of parental rearing styles with suicidal ideation in Chinese adolescent patients with depression: a large-scale cross-sectional study
Source: Front Psychiatry. 2025 Jan 9;15:1414887. doi: 10.3389/fpsyt.2024.1414887 (PMC11754252; doi:10.3389/fpsyt.2024.1414887)
Supplement: Supplementary file 1 [file DataSheet1.xlsx]

## Sheet: 数据库
gender	onlyChild	childLife	parentalrearingstyle	familyDepression	management	体育锻炼	睡眠情况	是否吸烟	过量饮酒	EMBUF1	EMBUM1	EMBUF2	EMBUM2	EMBUF3	EMBUM3	EMBUF4	EMBUM4	EMBUF5	EMBUM5	EMBUF6	EMBUM6	EMBUF7	EMBUM7	EMBUF8	EMBUM8	EMBUF9	EMBUM9	EMBUF10	EMBUM10	EMBUF11	EMBUM11	EMBUF12	EMBUM12	EMBUF13	EMBUM13	EMBUF14	EMBUM14	EMBUF15	EMBUM15	EMBUF16	EMBUM16	EMBUF17	EMBUM17	EMBUF18	EMBUM18	EMBUF19	EMBUM19	EMBUF20	EMBUM20
1	2	2	1	2	1	2	1	1	1	3	3	4	4	4	4	4	4	2	2	3	3	3	3	2	2	2	2	3	3	3	3	3	3	2	2	2	2	2	2	2	2	1	1	3	3	3	3	1	1
1	1	2	1	2	1	2	1	1	1	1	2	1	2	1	1	1	1	2	2	1	1	3	3	1	1	2	2	2	2	1	1	4	4	3	3	1	1	2	1	2	2	1	1	2	2	4	4	4	4
1	1	1	1	2	1	2	1	1	1	2	1	3	4	4	4	4	4	3	4	4	4	3	3	2	3	2	3	2	2	4	4	4	4	4	1	4	3	4	4	4	4	1	2	3	4	3	2	1	1
1	1	1	1	2	1	2	1	1	1	1	1	4	4	1	1	4	4	1	1	3	3	4	4	2	2	2	2	1	1	1	1	1	1	1	1	3	3	4	4	2	2	1	1	1	1	1	1	1	1
1	1	2	1	1	1	2	2	1	1	3	3	2	2	1	1	2	2	3	3	4	4	3	3	1	1	2	2	4	4	2	2	4	4	2	2	3	3	1	2	3	3	4	4	4	3	3	3	4	3
1	1	1	1	2	1	2	1	1	2	2	4	4	4	4	4	4	4	3	3	3	3	2	2	3	3	3	3	3	3	3	3	3	3	3	3	3	3	3	3	3	3	3	3	3	3	3	3	3	3
1	1	1	1	2	1	2	1	2	1	2	2	2	2	2	2	2	2	2	2	2	2	2	2	2	2	2	2	2	2	2	2	2	2	2	2	2	2	2	2	2	2	2	2	2	2	2	2	3	3
1	1	1	1	2	1	2	1	1	1	2	2	3	3	2	2	3	3	2	2	2	2	2	2	3	3	2	2	3	3	2	2	3	3	2	2	3	3	2	2	2	2	2	2	2	2	2	2	3	3
1	1	2	1	2	1	2	1	1	1	3	3	3	3	3	3	2	2	2	2	3	3	3	3	2	2	3	3	2	2	3	3	3	3	3	3	2	2	3	3	2	2	3	3	3	3	3	3	2	2
1	1	1	1	2	1	2	1	1	1	2	1	4	4	4	4	4	4	2	1	3	4	4	4	1	1	4	4	4	1	1	1	2	2	1	1	4	4	1	4	1	1	1	1	4	1	1	1	1	1
1	1	1	1	2	1	2	1	1	1	2	3	3	2	1	1	3	3	1	2	3	3	2	2	1	1	4	3	3	2	4	3	4	4	1	1	1	1	3	3	4	4	1	1	2	2	4	4	1	1
1	2	2	1	2	3	2	1	1	1	2	2	4	4	2	2	4	4	2	2	4	4	3	3	2	2	4	4	3	3	2	2	2	2	1	1	2	2	4	4	3	3	1	1	1	1	2	2	1	1
1	1	2	1	2	3	1	1	1	2	1	2	3	3	0	0	3	4	2	2	4	4	3	3	0	0	3	3	3	3	2	2	3	3	1	2	2	2	4	4	3	3	1	1	2	2	1	1	1	1
1	1	1	1	2	1	2	1	1	1	2	3	2	3	1	1	4	4	2	3	4	4	4	4	4	4	4	4	3	4	2	2	1	1	1	2	3	3	2	2	2	2	2	2	2	2	2	2	1	1
1	1	1	1	2	1	2	1	2	2	3	3	4	4	4	4	4	4	2	2	4	4	2	2	2	2	2	2	2	2	2	2	4	4	2	2	3	3	4	4	4	4	1	1	1	1	2	2	1	1
1	1	2	1	2	1	1	1	1	1	2	3	2	2	0	0	2	2	1	1	2	2	2	2	0	0	4	4	1	1	1	1	1	1	1	1	2	2	2	3	2	2	1	1	1	1	1	1	2	2
1	1	1	1	2	1	2	1	1	2	2	3	4	4	0	0	4	4	3	2	3	3	3	3	0	0	4	4	4	3	1	1	3	3	1	1	2	2	3	3	2	2	1	1	2	1	2	2	1	1
1	1	2	1	2	1	2	1	1	2	1	4	2	4	2	4	3	4	4	2	4	2	4	2	2	2	4	2	4	2	1	2	2	3	1	1	1	2	2	3	2	3	1	1	1	2	1	2	2	1
1	1	1	1	2	1	2	1	2	2	1	1	4	4	0	0	3	3	1	1	3	3	3	3	0	0	2	2	2	2	1	1	2	2	1	1	1	1	4	4	2	2	3	2	2	1	1	2	1	1
1	1	2	1	2	2	1	2	1	1	2	2	4	4	4	4	4	4	1	1	4	4	4	4	0	0	4	4	1	1	1	1	1	1	2	2	1	1	4	4	1	1	1	1	1	1	2	2	1	1
1	1	2	1	2	3	2	2	1	1	2	2	2	2	1	1	2	1	2	3	2	1	4	2	1	3	4	2	3	1	2	2	4	2	2	3	4	2	3	4	2	3	2	4	1	3	2	3	1	2
1	2	2	1	2	3	2	2	1	1	1	2	2	2	2	2	2	2	2	2	2	3	2	2	2	2	2	2	2	3	2	2	2	3	1	3	2	2	2	2	2	2	2	2	2	2	2	2	2	2
1	1	3	1	2	3	2	2	1	1	4	4	1	1	2	2	1	1	1	1	4	4	1	1	1	1	1	1	1	1	1	1	3	3	4	1	1	1	1	1	1	1	1	1	4	4	3	3	4	4
1	2	2	1	2	3	2	2	1	1	2	2	2	2	1	1	4	4	1	1	3	3	4	4	1	1	4	4	1	1	3	3	4	4	2	2	2	2	3	3	2	2	1	1	1	1	2	2	1	1
1	1	1	1	2	1	2	2	1	1	2	2	2	2	2	2	2	2	2	2	2	2	2	2	2	2	2	2	2	2	2	2	2	2	2	2	2	2	2	2	2	2	2	2	2	2	2	2	1	1
1	1	1	1	2	1	2	2	1	1	1	1	4	4	4	4	4	4	1	1	1	1	2	2	3	3	2	2	2	3	1	1	4	4	1	1	3	3	3	3	3	3	3	3	2	1	3	3	3	3
1	1	3	1	1	3	2	2	2	2	4	4	1	1	1	1	1	1	4	4	4	4	4	4	4	4	1	1	4	4	1	1	1	1	1	1	1	1	4	4	1	1	1	1	4	4	1	1	1	1
1	1	2	1	2	1	2	1	1	1	1	2	3	3	1	1	3	3	1	1	3	2	1	1	1	1	2	2	2	2	1	3	1	3	1	1	1	1	2	2	1	1	1	1	1	1	1	1	1	1
1	2	1	1	2	1	2	1	1	1	1	1	2	2	3	3	4	4	2	2	2	2	2	2	1	1	4	4	2	2	2	2	2	2	2	2	2	2	2	2	2	2	2	2	1	1	1	1	1	1
1	1	1	1	2	3	2	1	2	2	1	1	4	4	4	4	4	4	1	1	2	2	4	4	1	1	4	4	1	1	1	1	1	1	2	2	1	1	4	4	3	3	1	1	1	1	1	1	1	1
1	1	1	1	2	3	2	1	1	1	2	1	4	4	4	4	4	4	1	1	3	3	4	4	3	3	4	4	1	1	1	1	2	3	1	2	4	2	4	4	3	4	1	1	1	1	1	1	1	1
1	2	1	1	2	3	2	1	1	1	2	2	2	2	2	2	2	2	2	2	1	1	3	3	4	4	2	2	2	2	2	2	2	4	1	1	2	2	1	1	2	2	2	2	4	4	4	4	2	2
1	1	1	1	2	1	2	1	1	1	3	4	2	3	1	1	2	2	1	1	4	4	3	3	1	1	4	4	4	4	1	1	1	1	3	3	2	4	1	1	2	2	2	2	1	1	2	2	1	1
1	1	1	1	2	1	2	1	1	2	2	2	2	2	0	0	2	2	1	1	2	2	3	3	0	0	4	4	2	2	1	1	3	3	1	1	1	1	2	2	3	3	1	1	1	1	1	1	1	1
1	1	1	1	2	3	1	1	1	1	3	2	4	3	0	0	4	4	4	3	2	3	4	4	4	4	3	3	4	3	4	4	2	3	4	4	4	3	3	4	4	4	1	2	4	4	3	2	1	2
1	1	1	1	2	1	2	1	1	1	2	4	4	4	4	4	4	4	1	1	3	3	4	4	2	2	4	4	1	1	2	2	2	2	1	1	1	1	4	4	4	4	1	1	2	2	1	1	1	1
1	1	1	1	2	1	2	1	1	1	1	1	1	1	1	3	3	1	4	1	1	2	2	3	3	2	3	3	2	2	1	1	4	4	3	3	2	3	4	1	4	1	2	3	4	2	1	2	3	4
1	1	2	1	2	1	1	1	1	1	3	3	4	4	2	2	2	3	2	2	1	1	1	1	1	1	2	2	3	2	3	3	4	4	1	1	2	1	1	1	1	1	1	1	4	2	1	3	3	2
1	1	2	1	2	3	2	1	1	1	2	2	4	4	0	0	4	4	1	1	4	4	4	4	1	1	4	4	1	1	1	4	4	4	1	1	2	2	3	3	2	2	1	1	1	1	1	1	1	1
1	1	1	1	2	1	2	1	1	1	0	1	0	4	0	0	0	4	0	1	0	1	0	0	0	0	0	4	0	1	0	1	0	1	0	1	0	2	0	4	0	1	0	1	0	2	0	1	0	1
1	2	1	1	2	1	2	1	1	1	2	4	1	3	2	2	3	3	1	1	2	2	1	1	1	1	4	4	3	3	4	4	3	3	1	1	1	1	3	2	2	2	2	2	2	2	1	1	2	2
1	1	1	1	2	1	2	1	1	1	2	1	1	1	2	2	2	3	3	3	4	4	4	1	1	1	2	2	2	1	1	1	1	2	3	4	3	2	1	2	3	4	3	2	1	2	3	3	2	2
1	1	1	1	2	1	2	1	1	1	1	1	1	2	2	2	3	3	3	4	4	4	3	3	3	2	2	2	1	1	1	2	2	2	3	3	3	3	4	4	4	4	3	3	2	2	2	2	1	1
1	1	1	1	2	3	2	1	1	2	2	3	3	3	2	2	3	3	2	2	3	3	4	4	3	3	3	3	4	4	3	3	2	2	4	4	1	1	3	3	3	3	3	3	3	3	4	4	1	1
1	2	1	1	2	1	2	1	1	1	3	3	3	3	3	3	3	3	1	1	2	2	1	1	1	1	1	1	1	1	1	1	1	1	1	1	1	2	3	3	4	4	1	1	1	1	2	2	1	1
1	2	1	1	2	3	2	1	1	1	2	2	2	2	1	1	3	3	1	1	2	2	2	2	1	1	3	3	1	1	1	1	1	1	1	1	1	1	2	2	2	2	1	1	1	1	1	1	2	2
1	1	1	1	2	1	2	1	1	1	2	2	4	4	4	4	4	4	2	2	4	4	3	3	4	4	3	3	2	2	2	2	2	2	2	2	2	2	4	4	2	2	2	2	2	2	1	1	1	1
1	1	1	1	2	2	1	1	1	1	2	2	4	4	0	0	3	3	2	2	3	3	2	3	0	0	2	3	1	1	1	1	1	1	2	1	2	2	3	4	2	3	1	1	2	1	1	1	1	1
1	1	2	1	2	1	2	1	1	1	2	3	4	4	0	0	4	4	2	1	3	3	4	3	0	0	4	4	2	3	1	2	2	2	1	1	1	2	4	4	4	4	1	1	3	2	1	2	1	1
1	2	1	1	2	1	2	1	1	1	1	1	3	2	1	1	3	3	1	1	3	3	3	3	1	1	2	2	1	2	1	2	1	1	1	1	1	2	3	3	2	2	1	1	1	2	1	1	1	1
1	1	1	1	2	1	1	1	1	1	2	4	3	4	4	4	4	4	2	2	3	3	3	3	2	2	4	4	2	2	2	2	2	2	2	2	2	2	3	3	2	2	1	1	1	1	2	2	2	2
1	2	1	1	2	1	1	1	1	1	2	2	4	4	4	4	4	4	1	1	4	4	4	4	4	4	4	4	1	1	4	4	4	4	1	1	2	3	4	4	1	1	1	1	1	1	1	1	1	1
1	2	2	1	2	1	2	1	1	1	3	2	3	3	3	3	3	3	3	2	3	3	3	3	2	2	3	4	3	3	2	1	2	2	2	2	2	2	3	3	2	3	3	2	3	2	3	3	3	3
1	1	2	1	2	1	2	1	1	1	2	2	3	3	1	1	2	2	3	3	3	3	2	2	1	1	3	3	2	2	1	1	2	2	1	1	1	1	3	3	2	2	1	1	1	1	2	2	1	1
1	1	1	1	2	1	2	1	1	1	2	2	4	4	0	0	4	4	2	2	4	4	4	4	0	0	4	4	1	1	3	3	2	2	1	1	2	2	4	4	2	2	1	1	1	1	1	1	1	1
1	1	1	1	2	3	2	1	1	1	2	3	2	2	1	1	3	3	2	2	3	3	1	1	1	1	1	1	2	2	3	3	2	2	3	3	1	1	3	3	2	2	2	2	3	3	3	3	2	2
1	1	2	1	2	1	2	1	1	1	2	4	4	4	2	2	4	4	2	2	4	4	4	4	2	2	4	4	3	2	4	4	4	4	4	4	1	1	4	4	4	4	1	1	2	2	2	2	1	1
1	1	1	1	2	3	2	1	1	1	2	2	4	4	1	1	4	4	2	2	4	4	4	4	1	1	3	3	3	3	3	3	4	4	3	3	4	4	4	4	2	2	1	1	1	1	3	3	1	1
1	1	1	1	2	1	2	1	1	1	2	0	4	0	1	0	4	0	2	0	4	0	4	0	1	0	4	0	2	0	2	0	1	0	1	0	1	0	4	0	2	0	1	0	1	0	1	0	1	0
1	1	2	1	2	1	2	1	1	1	3	3	2	4	3	2	4	4	3	3	3	3	3	3	2	2	2	2	3	3	3	3	3	3	3	2	3	3	3	3	3	3	3	2	3	3	3	3	2	2
1	2	1	1	2	3	2	1	1	1	1	1	4	4	3	3	4	4	1	1	3	3	4	4	1	1	4	4	1	1	1	1	4	4	1	1	1	1	4	4	1	1	1	1	1	1	1	1	1	1
1	1	2	1	2	1	2	1	1	2	2	2	4	4	4	4	4	4	3	3	4	4	4	4	3	3	3	3	2	2	1	1	2	2	2	2	1	1	3	3	2	2	2	2	2	2	2	2	1	1
1	1	1	1	2	1	2	1	1	2	1	1	4	4	4	4	4	4	3	3	4	4	4	4	4	4	4	4	3	3	1	1	2	2	3	3	1	1	4	4	4	4	2	2	2	2	2	2	1	1
1	1	2	1	2	1	2	1	2	2	0	2	0	2	0	2	0	2	0	2	0	3	0	3	0	2	0	1	0	1	0	1	0	1	0	2	0	1	0	2	0	2	0	1	0	2	0	2	0	2
1	1	1	1	2	1	2	1	2	2	2	2	3	3	4	4	3	3	2	2	2	2	2	2	4	4	3	3	2	2	3	3	1	1	2	2	2	2	3	3	2	2	2	2	2	2	2	2	1	1
1	1	2	1	2	1	2	2	2	1	2	2	3	3	3	3	3	3	4	2	2	2	4	4	2	2	4	4	4	4	2	4	1	1	2	2	2	2	1	1	3	3	1	1	3	3	2	2	2	2
1	1	2	1	2	1	2	2	2	2	2	2	3	3	3	3	3	3	4	2	2	2	4	4	2	2	4	4	4	4	2	4	1	1	2	2	2	2	1	1	3	3	1	1	3	3	2	2	2	2
1	1	1	1	2	1	2	2	1	1	1	1	4	4	1	1	4	4	2	2	1	1	4	3	1	1	4	4	1	2	1	1	1	1	1	3	1	1	4	4	4	4	1	2	1	1	1	1	1	1
1	1	2	1	2	1	2	2	1	1	2	2	3	3	3	3	2	3	2	1	1	1	4	4	0	0	4	4	2	2	1	1	1	1	1	1	2	3	3	3	2	3	1	1	2	2	2	2	2	2
1	1	2	1	2	1	2	2	1	2	4	4	4	4	4	4	4	4	2	2	4	4	2	2	4	4	4	4	4	4	3	3	4	4	4	2	4	4	1	1	4	4	2	2	4	4	4	4	4	2
1	1	2	1	2	3	1	2	1	1	2	4	4	4	4	4	4	4	3	3	3	3	4	4	2	3	1	1	2	2	3	2	2	3	1	1	2	3	2	3	2	2	4	4	1	1	4	4	1	1
1	1	1	1	2	1	2	2	1	1	2	3	4	4	1	1	4	4	2	2	4	4	3	3	1	1	3	3	2	2	2	3	3	3	3	3	2	2	2	1	1	1	2	2	2	2	1	1	1	1
1	1	2	1	2	1	2	2	2	2	2	1	3	3	0	0	4	4	2	1	3	2	3	4	0	0	4	3	1	1	2	1	3	3	1	1	3	1	4	2	4	2	1	1	1	1	2	1	1	1
1	1	1	1	2	2	2	2	1	1	2	2	3	3	0	0	2	2	1	1	2	2	2	2	0	0	3	3	2	2	1	2	2	2	1	1	2	1	2	3	2	2	1	1	1	1	1	1	1	1
1	1	1	1	2	2	2	2	1	1	2	2	3	3	0	0	2	2	2	2	2	2	2	2	0	0	3	3	2	2	1	1	2	2	2	2	1	1	4	4	2	2	2	2	2	2	3	3	2	2
1	1	1	1	2	1	2	2	1	1	2	2	4	4	4	4	4	4	2	2	2	2	2	2	4	4	4	4	2	2	1	1	1	1	1	1	1	1	4	4	2	2	1	1	1	1	1	1	1	1
1	1	1	1	2	1	2	2	1	2	3	2	3	3	4	4	2	2	1	1	2	2	4	4	4	4	2	2	2	2	1	1	1	1	2	2	1	1	3	3	3	3	1	1	2	2	1	1	2	2
1	1	1	1	2	1	2	2	1	2	2	2	3	3	0	0	3	3	2	2	3	3	2	2	1	1	4	4	3	3	2	2	2	2	1	1	1	1	3	3	3	3	1	1	1	1	1	1	1	1
1	1	1	1	2	3	2	2	1	2	2	1	4	4	4	4	4	4	2	2	4	4	4	4	3	3	4	4	3	3	1	2	1	1	1	1	2	3	4	4	4	4	1	1	1	1	2	2	1	1
1	1	1	1	2	1	2	2	1	1	1	1	3	3	4	4	4	4	1	1	1	1	3	3	4	4	4	4	1	1	3	3	1	1	1	1	2	2	3	3	4	4	1	1	1	1	2	2	1	1
1	1	1	1	2	3	2	2	1	1	3	4	4	4	4	4	4	4	4	4	4	4	4	4	4	4	4	4	4	4	4	4	2	2	1	1	4	4	4	4	2	2	2	2	3	3	2	2	1	1
1	1	1	1	2	1	2	2	2	2	2	4	3	4	4	4	4	4	2	1	2	3	2	4	2	4	4	4	3	3	2	2	3	4	4	2	1	1	3	4	3	4	2	2	2	3	2	4	2	1
1	1	2	1	2	3	2	2	1	2	2	2	3	3	0	0	2	2	1	1	3	3	4	3	0	0	4	4	1	1	1	1	2	2	2	2	2	2	3	4	4	4	1	1	2	2	2	2	1	1
1	1	2	1	2	3	1	2	1	2	1	3	2	4	3	3	2	4	1	1	3	2	4	2	3	3	4	4	3	2	2	1	1	3	2	2	1	1	2	3	1	1	1	1	3	3	1	1	3	1
1	1	2	1	2	1	2	2	2	2	2	2	2	2	1	1	3	3	2	2	3	3	3	3	1	1	2	2	3	3	1	1	2	2	2	2	1	1	3	3	2	2	2	2	1	2	3	3	1	1
1	2	2	1	2	1	2	2	1	1	2	2	1	1	1	1	2	2	2	2	3	1	4	4	2	2	1	1	2	2	1	2	1	1	1	1	2	1	2	2	2	2	1	1	3	2	1	1	2	2
1	1	2	1	2	1	2	2	1	1	1	1	2	2	1	1	1	1	1	1	1	1	1	1	1	1	1	1	1	1	1	1	1	1	1	1	1	1	1	1	1	1	1	1	1	1	1	1	1	1
1	1	1	1	2	3	2	2	2	2	1	4	3	3	2	2	3	3	3	3	4	4	2	2	1	1	4	4	3	3	4	4	3	3	1	1	3	3	4	4	4	4	1	1	2	2	2	2	1	1
1	1	2	1	2	1	1	2	1	1	2	4	4	4	4	4	4	4	1	1	4	4	2	2	3	3	4	4	2	2	1	1	4	4	2	2	3	3	4	4	4	4	1	1	1	1	2	2	1	1
1	1	1	1	2	1	2	2	1	1	4	3	3	3	0	0	3	3	2	2	4	4	2	2	0	0	3	3	3	3	1	2	4	4	2	2	3	3	4	4	4	4	1	1	3	3	3	3	2	2
1	1	1	1	2	1	2	2	1	1	2	3	3	3	0	0	4	4	1	1	2	2	2	2	0	0	2	2	2	2	1	1	1	1	1	1	1	1	3	3	2	2	1	1	1	1	1	1	1	1
1	1	2	1	2	1	1	2	1	1	2	2	4	4	4	4	4	4	2	2	4	4	2	2	4	4	4	4	2	2	4	4	4	4	4	4	2	2	1	1	4	4	1	1	3	3	2	2	1	1
1	1	2	1	2	1	2	2	2	2	4	3	3	2	4	4	4	3	2	3	1	1	4	3	2	3	1	1	2	3	2	4	2	3	2	2	1	3	2	3	1	3	1	2	3	4	3	3	2	4
1	2	1	1	2	3	2	2	1	1	2	2	4	4	0	0	4	4	2	2	4	4	4	4	4	4	4	4	4	4	1	1	3	3	2	2	1	1	4	4	2	2	2	2	1	1	1	1	1	1
1	1	1	1	2	1	2	2	1	2	3	1	1	1	1	1	1	1	1	1	1	1	1	1	1	1	1	1	1	1	1	1	1	1	1	1	1	1	1	1	1	1	1	1	1	1	1	1	1	1
1	1	1	1	2	1	2	2	1	1	1	2	1	2	1	1	1	1	1	2	2	2	2	2	3	3	3	3	3	3	3	3	2	2	2	2	2	1	1	1	1	1	1	2	2	2	2	2	2	1
1	1	1	1	2	3	2	1	1	1	2	2	4	4	0	0	4	4	2	2	2	2	3	3	0	0	3	3	3	3	2	2	4	4	2	2	1	1	3	3	4	4	1	1	1	1	1	1	1	1
1	1	1	1	2	1	1	1	1	1	2	3	4	4	4	4	4	4	1	1	2	2	1	1	2	2	4	4	1	1	2	2	3	3	1	1	2	2	4	4	3	3	1	1	1	1	2	2	1	1
1	1	2	1	2	1	2	1	1	1	2	2	2	2	1	1	2	2	4	4	4	4	2	2	1	1	4	4	2	2	2	2	4	4	2	2	1	1	4	4	2	2	1	1	1	1	1	1	2	2
1	1	1	1	2	1	2	1	1	1	2	2	4	4	0	0	4	4	2	1	4	4	4	4	0	0	2	4	4	2	1	1	4	4	4	3	4	4	4	4	3	2	1	1	4	4	3	3	3	1
1	1	1	1	2	1	2	1	1	1	2	2	4	4	1	1	3	3	1	1	4	4	4	4	1	1	1	1	1	1	1	1	1	1	2	2	3	3	1	1	3	3	1	1	1	1	1	1	4	4
1	1	1	1	2	3	2	1	1	2	2	2	1	1	1	1	2	2	2	2	4	4	2	2	1	1	2	2	3	3	2	2	4	4	1	1	1	1	2	2	3	3	2	2	1	1	2	2	1	1
1	1	2	1	2	1	2	1	1	2	2	2	3	3	1	1	3	3	2	2	4	4	2	2	1	1	2	2	1	1	1	1	1	1	2	2	2	2	1	1	2	2	1	1	1	1	1	1	1	1
1	2	1	1	2	1	1	1	1	1	2	2	3	3	2	2	3	3	1	1	3	3	2	2	2	2	3	3	2	2	2	2	2	2	2	2	1	1	3	3	3	3	1	1	1	1	2	2	1	1
1	2	1	1	2	1	2	1	1	1	1	1	4	4	4	4	4	4	1	1	4	4	4	4	3	3	4	4	1	1	1	1	1	1	1	1	1	1	4	4	1	1	1	1	1	1	1	1	1	1
1	1	1	1	2	1	2	1	1	1	2	3	2	2	2	3	3	2	3	2	3	3	2	2	2	2	2	2	3	3	3	3	3	3	3	4	4	4	3	3	3	3	2	2	3	3	2	2	1	1
1	1	1	1	2	3	2	1	1	1	1	1	3	3	1	1	3	3	1	1	4	4	1	1	1	1	4	4	1	1	1	1	1	1	1	1	1	1	3	3	1	1	1	1	1	1	1	1	1	1
1	1	1	1	2	1	2	1	1	1	2	2	4	4	4	4	4	4	3	3	4	4	3	3	2	2	4	4	2	2	1	2	2	2	1	1	2	2	3	3	2	2	1	1	1	1	1	1	1	1
1	2	1	1	2	1	2	1	1	2	1	1	1	1	3	3	3	3	2	2	3	3	2	2	2	2	2	2	2	2	1	1	1	1	2	2	1	1	3	3	3	3	2	2	1	1	2	2	1	1
1	2	1	1	2	1	1	1	1	1	1	1	1	1	2	2	2	2	3	3	3	3	2	2	2	2	4	4	4	4	4	4	4	4	2	2	2	2	2	2	3	3	3	3	1	1	1	1	1	1
1	2	1	1	2	1	1	1	1	1	2	2	2	2	2	2	2	2	1	1	1	1	1	1	1	1	2	2	2	2	2	2	2	2	2	2	3	3	3	3	3	3	3	3	2	2	4	4	4	4
1	1	1	1	2	1	2	1	1	1	2	2	3	3	3	3	3	3	2	2	1	1	1	1	1	1	3	3	2	2	1	2	3	3	2	2	1	2	3	3	2	2	1	1	2	2	2	2	1	1
1	1	2	1	2	3	2	1	2	2	2	2	4	4	1	1	4	4	2	2	3	3	3	3	2	2	3	3	2	2	1	1	3	3	1	1	2	2	3	3	2	2	1	1	2	2	2	2	1	1
1	1	1	1	2	1	1	1	1	1	3	3	3	3	4	4	3	3	1	1	4	4	2	2	4	4	4	4	4	4	1	1	3	3	1	1	4	4	2	2	2	2	3	3	2	2	2	2	1	1
1	1	1	1	2	2	1	1	1	2	1	2	4	4	4	4	4	4	3	3	2	2	1	1	4	4	3	3	2	2	1	1	1	1	1	1	1	1	2	2	3	3	2	2	1	1	1	1	1	1
1	1	2	1	2	1	1	1	1	1	2	3	4	4	4	4	3	3	4	4	2	2	3	3	1	1	4	4	2	2	2	2	4	4	1	1	2	2	1	1	1	1	2	2	4	4	4	4	1	1
1	1	1	1	2	1	1	1	1	1	2	3	3	4	4	4	4	4	1	1	4	4	2	2	4	4	1	1	1	1	2	2	1	1	1	1	2	2	3	3	1	1	1	1	1	1	1	1	1	1
1	1	2	1	2	1	2	1	1	1	2	2	3	3	4	4	3	3	1	1	3	3	3	3	3	3	4	4	2	2	2	3	2	2	1	2	1	1	3	3	4	4	2	2	2	2	2	2	1	1
1	2	1	1	2	3	2	1	2	2	2	2	4	4	4	4	3	3	2	2	4	4	4	4	1	2	4	4	2	2	1	3	1	1	1	1	2	3	3	3	2	3	2	2	3	3	3	3	1	1
1	1	1	1	2	1	2	1	1	2	1	1	3	3	4	4	4	4	2	2	4	3	4	4	1	1	4	3	4	3	1	1	1	1	1	1	1	1	4	3	1	1	1	1	1	1	1	1	1	2
1	1	1	1	2	3	2	1	1	1	4	2	4	4	3	3	4	4	2	1	4	4	3	3	1	1	4	4	4	2	1	1	4	3	1	1	1	1	4	4	3	3	1	1	1	1	1	1	1	1
1	1	2	1	2	3	2	1	1	1	1	1	2	2	1	1	2	2	1	3	2	2	3	3	1	1	1	1	1	1	4	4	1	1	1	1	1	1	2	2	3	3	1	1	2	2	1	1	1	1
1	1	1	1	2	3	2	1	1	2	2	2	4	4	1	1	4	4	2	1	4	2	4	4	1	1	3	2	1	1	1	1	1	1	1	1	2	2	4	2	1	2	1	1	1	1	1	1	1	1
1	1	1	1	2	1	2	1	1	1	2	2	4	4	0	0	4	4	1	1	2	2	4	4	0	0	2	2	1	1	2	2	1	1	1	1	3	3	3	3	4	4	2	2	3	3	1	1	1	1
1	2	2	1	2	1	2	1	1	1	2	2	2	2	2	2	2	2	1	1	1	1	1	1	1	1	2	2	1	1	3	3	2	2	2	2	2	2	1	1	2	2	2	2	2	2	1	1	2	2
1	1	1	1	2	3	2	1	1	1	1	1	3	3	1	1	3	3	2	1	2	2	4	4	1	1	3	2	1	1	1	1	1	1	2	2	2	2	3	3	1	1	2	2	3	2	1	1	1	1
1	1	1	1	2	1	2	1	1	1	2	2	4	4	0	0	4	4	2	2	4	4	3	3	0	0	4	4	2	2	1	1	3	3	1	1	2	2	4	4	2	2	1	1	1	1	1	1	1	1
1	1	1	1	2	3	2	1	1	1	1	1	4	4	4	4	4	4	1	1	2	2	4	4	2	2	4	4	2	2	2	2	2	2	2	2	4	4	4	4	3	3	3	3	2	2	4	4	1	1
1	1	2	1	2	3	1	1	1	1	4	4	2	2	1	1	2	2	2	2	3	3	4	3	1	1	4	2	2	2	1	1	1	1	1	1	2	1	3	2	4	4	2	2	3	2	1	1	1	2
1	2	1	1	2	1	2	1	1	1	2	2	4	4	2	2	4	4	3	3	4	4	4	4	1	1	4	4	1	1	4	4	3	3	2	2	3	3	1	1	2	2	1	1	2	2	2	2	1	1
1	1	1	1	2	1	2	1	1	1	2	2	2	2	2	4	2	2	2	2	4	4	3	3	4	4	4	4	4	2	3	4	4	4	2	2	4	4	4	4	4	4	4	2	3	1	1	4	1	1
1	1	2	1	2	1	2	1	1	2	2	2	2	2	2	2	2	2	1	1	2	2	2	2	2	2	2	2	2	2	2	2	2	2	2	2	2	2	2	2	2	2	2	2	2	2	2	2	2	2
1	1	1	1	2	1	2	1	1	1	2	0	4	0	0	0	4	0	2	0	3	0	3	0	0	0	1	0	2	0	1	0	1	0	1	0	3	0	4	0	4	0	1	0	2	0	1	0	1	0
1	1	1	1	2	3	2	1	1	1	2	2	3	3	2	2	4	4	1	2	3	3	3	3	1	1	4	4	2	3	1	2	1	2	2	1	1	2	3	3	1	2	1	1	2	2	2	2	1	1
1	1	1	1	2	3	2	1	1	1	2	3	4	4	1	1	4	4	2	2	2	2	2	2	1	1	4	4	2	3	1	1	2	4	2	4	4	4	4	4	2	3	1	1	3	3	3	3	2	2
1	1	1	1	2	1	2	1	1	1	2	2	3	3	3	3	2	2	2	2	4	4	2	2	2	2	4	4	2	2	2	2	2	2	1	1	2	2	3	3	2	2	1	1	2	2	1	1	1	1
1	1	1	1	2	1	2	1	1	1	2	2	4	4	4	4	4	4	3	3	4	4	3	3	4	4	4	4	2	2	1	4	2	2	1	1	2	2	3	3	2	2	1	1	2	2	1	1	2	2
1	2	1	1	2	1	2	1	1	1	2	2	4	4	4	4	4	4	1	1	3	3	3	3	1	1	4	4	3	3	2	2	3	3	1	1	2	2	4	4	2	2	1	1	2	2	3	3	1	1
1	1	1	1	2	1	2	1	1	1	2	1	2	2	4	4	4	4	1	1	3	2	3	3	2	2	4	4	2	2	1	1	1	1	1	1	3	3	4	4	2	2	1	1	2	2	1	1	1	1
1	1	1	1	2	1	2	1	1	1	0	2	0	3	0	0	0	3	0	2	0	3	0	3	0	0	0	2	0	2	0	1	0	2	0	2	0	1	0	2	0	2	0	2	0	1	0	1	0	1
1	1	1	1	2	3	2	1	1	1	2	3	2	2	4	4	3	3	2	2	3	4	2	2	2	3	3	3	3	3	1	1	4	4	2	3	2	2	2	1	2	3	2	2	4	4	1	4	1	1
1	1	1	1	2	1	2	1	2	2	2	2	2	2	1	1	2	2	1	1	2	2	2	2	1	1	2	2	2	2	1	1	2	2	2	2	1	1	2	2	3	3	2	2	1	1	1	1	1	1
1	1	2	1	1	2	2	1	2	1	3	2	2	2	1	1	2	1	2	1	2	1	2	1	2	1	3	2	2	3	2	1	2	2	3	2	1	2	1	2	3	4	3	3	2	2	1	1	1	1
1	2	1	1	2	2	2	1	1	1	1	1	4	4	4	4	4	4	4	4	2	2	4	4	2	2	4	4	2	2	2	2	1	1	1	1	4	4	4	4	1	1	1	1	2	2	1	1	1	1
1	2	1	1	2	1	2	1	1	1	1	1	2	2	1	1	2	2	2	2	3	3	1	1	1	1	2	2	1	1	1	1	1	1	2	2	1	1	3	3	2	2	1	1	1	1	1	1	1	1
1	1	1	1	2	1	2	1	1	1	2	3	3	3	1	1	3	3	2	2	2	3	3	2	1	1	3	2	2	2	2	2	2	3	1	1	2	2	3	3	3	2	1	2	1	2	1	3	2	2
1	1	1	1	2	1	2	1	1	1	3	3	3	3	3	3	3	3	1	1	2	2	3	3	3	3	3	3	3	3	1	1	2	2	1	1	1	1	3	3	3	3	1	1	2	2	1	1	1	1
1	2	2	1	2	1	2	1	2	1	2	3	2	4	4	4	4	4	2	3	4	4	4	4	2	2	4	4	2	2	1	1	1	1	1	1	2	2	4	4	4	4	2	2	2	2	3	3	4	4
1	2	1	1	2	3	2	1	1	1	2	3	3	4	3	3	4	4	2	2	4	4	2	1	1	1	4	4	2	2	4	4	2	3	1	2	1	2	3	3	3	4	1	1	2	4	1	1	1	1
1	1	2	1	2	3	2	1	1	1	1	1	2	2	0	0	3	2	1	1	1	1	2	2	0	0	2	2	2	2	3	2	2	2	1	1	1	1	1	1	2	2	1	1	1	2	2	2	1	1
1	2	1	1	2	1	2	1	1	1	1	1	4	4	1	1	4	4	2	2	4	4	3	3	1	1	4	4	1	1	2	2	2	2	2	2	2	2	4	4	4	4	1	1	1	1	3	3	1	1
1	1	1	1	2	1	2	1	1	1	1	1	4	4	4	4	4	4	2	2	4	4	4	4	2	2	4	4	2	2	1	1	2	2	3	3	1	1	4	4	3	3	2	2	3	3	2	2	2	2
1	1	1	1	2	3	2	1	1	2	2	2	4	4	4	4	4	4	2	2	4	4	3	3	1	1	4	4	2	2	1	1	2	2	1	1	1	1	4	4	3	3	1	1	2	2	2	2	1	1
1	1	1	1	2	1	2	1	1	1	2	2	4	4	4	4	4	4	1	1	1	1	3	3	2	2	4	4	2	2	2	2	2	2	1	1	3	3	4	4	4	4	1	1	1	1	1	1	1	1
1	1	1	1	2	1	2	1	1	1	2	4	2	2	4	4	4	4	2	2	4	4	4	4	4	4	4	4	4	4	1	1	1	1	2	2	1	1	4	4	4	4	1	1	1	1	1	1	1	1
1	1	1	1	2	3	2	1	1	1	2	2	3	3	1	1	4	4	2	2	1	1	2	2	2	2	3	3	1	1	1	1	2	2	1	1	1	1	3	3	3	3	1	1	2	2	2	2	1	1
1	1	1	1	2	1	2	1	1	1	2	3	4	4	4	4	4	4	2	2	2	2	3	3	2	2	4	4	1	1	2	2	4	4	1	1	3	3	4	4	3	3	1	1	2	2	3	3	1	1
1	1	1	1	2	1	2	1	1	1	2	2	3	3	0	0	3	3	1	1	2	2	2	2	0	0	2	2	2	2	2	3	3	3	3	3	4	4	2	2	3	3	2	2	2	2	3	3	1	1
1	1	1	1	2	1	2	2	1	1	1	1	4	4	4	4	4	4	4	4	4	4	4	4	4	4	4	4	3	3	2	2	2	2	1	1	2	2	1	1	2	2	1	1	1	1	1	1	1	1
1	1	2	1	2	1	2	2	1	1	1	4	1	1	0	0	3	1	1	2	2	2	2	4	0	0	2	2	1	1	4	4	1	1	1	1	2	3	2	2	3	3	1	1	2	2	1	1	1	1
1	1	2	1	2	1	2	2	1	1	3	2	3	3	3	3	3	3	3	2	2	4	2	3	3	3	3	3	2	2	2	4	2	2	2	2	2	2	2	2	2	2	2	2	2	2	1	1	1	1
1	1	1	1	2	3	2	2	1	1	1	2	4	3	4	4	4	4	1	1	3	3	4	4	4	4	4	4	1	1	2	3	2	2	2	2	1	1	3	4	1	1	1	1	1	1	4	4	1	1
1	1	1	1	2	3	2	2	2	2	1	1	4	4	0	0	4	4	3	3	4	4	4	4	0	0	4	4	3	3	3	3	1	1	1	1	1	1	3	3	1	1	1	1	1	1	2	4	1	1
1	1	2	1	2	1	2	2	1	1	3	3	2	2	1	1	3	3	1	1	3	3	3	3	1	1	4	4	3	3	1	2	2	3	1	1	1	1	4	4	3	3	1	1	2	2	1	1	1	1
1	1	2	1	2	1	2	2	2	2	1	2	2	2	3	3	3	2	1	2	2	1	2	1	3	2	3	4	3	2	1	2	2	3	2	3	1	3	2	2	4	2	3	2	3	2	4	1	3	2
1	1	1	1	2	3	2	2	1	1	3	4	4	4	0	0	4	4	2	2	4	4	4	4	0	0	4	4	2	2	1	1	4	4	2	3	3	4	4	4	2	2	1	1	1	1	1	1	1	2
1	1	1	1	2	1	2	2	1	1	2	2	1	2	1	1	3	3	2	1	3	3	3	3	1	1	3	3	3	2	1	1	3	3	2	2	3	3	2	2	2	3	2	2	2	2	1	1	1	1
1	1	1	1	2	1	2	2	1	1	1	1	3	3	2	3	3	3	3	3	3	3	3	3	1	2	4	4	2	2	2	2	3	3	2	2	2	2	3	3	3	3	1	1	3	3	1	1	1	1
1	1	1	1	2	1	2	2	1	2	2	3	2	3	2	3	3	3	3	1	1	1	2	2	2	2	4	4	1	1	1	2	3	3	1	1	2	1	3	4	2	2	1	1	2	1	1	1	1	1
1	1	2	1	2	1	2	2	1	1	2	2	1	1	1	1	2	2	2	2	1	2	2	2	3	3	2	2	2	2	3	3	2	2	1	1	1	2	1	2	2	2	1	1	1	1	1	2	1	1
1	2	1	1	2	2	2	2	1	1	1	2	4	4	4	3	4	4	1	2	3	2	2	3	1	1	4	4	1	3	1	1	1	1	1	1	1	1	2	3	1	3	1	1	1	2	1	2	1	1
1	1	1	1	2	1	2	2	1	1	4	4	4	4	1	1	4	4	2	2	4	4	3	3	4	4	3	4	2	2	4	4	3	4	2	2	1	1	4	4	3	3	1	1	4	4	4	4	1	1
1	1	1	1	2	3	2	2	1	1	1	1	1	1	3	3	3	3	1	1	1	1	1	1	1	1	3	3	1	1	1	1	1	1	1	1	1	1	4	4	2	2	1	1	1	1	1	1	1	1
1	1	1	1	2	1	2	2	1	1	1	1	1	1	1	1	4	4	1	1	3	3	4	4	4	4	4	4	1	1	2	2	3	3	1	1	1	1	4	4	4	4	1	1	3	3	2	1	1	1
1	2	1	1	2	1	2	1	1	1	2	2	4	4	4	4	4	4	1	1	4	4	4	4	1	1	4	4	2	2	1	1	2	2	1	1	2	2	4	4	3	3	1	1	1	1	1	1	1	1
1	1	1	1	2	1	1	1	1	1	1	1	2	2	1	1	3	3	2	2	1	1	1	1	1	1	3	3	1	1	1	1	1	1	1	1	3	3	3	3	3	3	1	1	1	1	1	1	1	1
1	2	2	1	2	3	2	1	1	1	1	1	4	4	1	1	4	4	2	2	1	1	2	2	1	1	4	4	2	2	2	4	4	4	2	1	1	1	3	3	2	4	4	2	2	2	1	1	1	1
1	1	1	1	2	1	2	1	1	1	2	2	4	4	1	1	4	4	2	2	4	4	4	4	2	2	4	4	2	2	1	1	2	2	1	1	2	2	4	4	2	2	1	1	1	1	1	1	1	1
1	1	1	1	2	1	2	1	1	1	2	2	3	3	2	2	3	4	3	3	4	4	4	4	2	2	4	4	2	3	1	1	2	2	2	2	3	3	1	2	1	1	1	1	2	3	3	3	2	2
1	2	1	1	2	3	2	1	1	2	2	2	3	3	3	3	2	3	3	3	2	3	3	2	4	4	2	2	2	2	3	3	3	3	1	2	3	3	3	3	2	3	2	2	2	2	2	2	1	1
1	1	1	1	2	1	2	1	1	1	1	1	1	1	1	1	4	4	1	1	4	4	4	4	1	1	4	4	1	1	1	1	1	1	1	1	1	1	4	4	1	1	1	1	1	1	4	4	1	1
1	2	1	1	2	1	2	1	1	1	1	2	2	2	2	2	2	2	1	1	2	2	2	1	1	1	1	1	1	2	1	1	1	1	1	1	1	1	2	2	1	1	1	1	1	1	1	1	1	1
1	1	1	1	2	1	2	1	1	1	1	1	4	4	4	4	1	1	1	1	4	4	4	4	1	1	4	4	2	2	1	1	1	1	1	1	4	4	4	4	1	1	4	4	1	1	1	1	1	1
1	1	1	1	2	1	2	1	1	1	2	2	4	4	4	4	4	4	4	4	4	4	4	4	4	4	4	4	4	4	2	4	4	4	1	1	2	2	4	4	2	4	2	2	3	3	4	3	1	1
1	1	1	1	2	1	2	1	1	1	1	1	4	4	1	1	4	4	1	1	3	3	3	3	1	1	1	1	1	1	1	1	1	1	1	1	1	1	4	4	2	2	1	1	2	1	1	1	1	1
1	2	2	1	2	1	2	1	1	1	2	2	2	2	2	2	3	3	2	2	2	3	1	1	2	2	2	3	3	3	2	2	2	2	2	2	4	4	2	2	2	2	4	4	2	2	1	2	4	4
1	2	1	1	2	1	2	1	1	1	2	2	2	2	2	2	2	2	2	2	2	2	2	2	2	2	2	2	2	2	2	2	2	2	2	2	2	2	2	2	1	1	1	1	1	1	3	3	3	3
1	1	2	1	2	1	2	1	1	1	1	1	3	3	4	4	4	4	2	1	3	3	1	1	3	2	3	2	1	1	4	1	4	4	1	1	1	1	4	1	3	3	1	1	2	2	3	3	1	1
1	1	2	1	2	1	2	1	1	1	3	3	4	4	1	1	1	1	2	2	1	1	3	3	1	1	4	4	2	2	2	2	4	4	2	2	1	1	2	2	1	1	1	1	3	3	3	3	1	1
1	1	2	1	2	1	2	1	1	2	3	3	1	1	2	2	2	2	4	4	4	4	2	2	2	2	2	2	3	3	2	2	4	4	4	4	4	4	2	2	4	4	2	2	2	2	2	2	2	2
1	1	1	1	2	1	2	1	1	2	2	2	2	2	3	3	2	2	2	2	4	4	1	1	1	1	1	1	4	4	4	4	4	4	3	3	1	1	1	1	4	4	1	1	4	4	4	4	3	3
1	1	1	1	2	1	1	1	1	1	2	2	1	1	0	0	1	1	1	1	1	1	4	4	0	0	4	4	1	1	4	4	4	4	3	3	1	1	3	3	3	3	1	1	3	3	2	2	4	4
1	1	2	1	2	1	2	1	1	1	3	3	2	2	1	1	2	2	1	1	4	4	3	3	1	1	2	1	1	1	1	1	3	3	1	1	3	2	1	1	1	1	3	1	2	1	1	1	1	1
1	1	2	1	2	1	2	2	1	1	2	2	2	1	0	0	1	2	2	2	2	2	1	1	0	0	1	1	2	2	3	3	3	3	2	2	2	2	2	2	3	3	2	2	2	2	2	2	3	3
1	1	1	1	2	1	2	2	1	1	2	4	4	4	4	4	4	4	2	2	2	4	4	3	3	2	2	2	2	2	1	1	2	2	2	2	3	3	3	3	4	4	4	4	3	3	3	3	2	2
1	1	1	1	2	1	2	2	1	1	2	1	1	1	2	1	2	1	1	1	2	1	2	1	2	1	2	1	2	1	1	1	1	1	1	1	2	1	2	1	2	1	1	1	1	1	1	1	1	1
1	1	1	1	2	1	2	2	2	2	2	4	4	4	4	4	4	4	1	2	4	4	4	4	4	4	4	4	2	2	1	1	1	1	1	1	3	3	4	4	1	1	1	1	1	1	2	2	1	1
1	1	1	1	2	1	2	2	1	1	3	2	3	3	4	4	3	3	2	2	2	2	1	1	4	4	4	4	3	3	3	3	3	3	2	2	1	1	2	2	2	2	1	1	3	3	3	3	3	3
1	1	1	1	2	3	2	2	1	1	2	3	4	4	0	0	4	4	2	2	2	3	2	3	0	0	3	4	1	1	1	2	1	1	1	1	2	3	2	4	3	3	1	1	1	1	2	2	1	1
1	1	2	1	2	1	2	2	1	1	1	2	3	3	3	3	3	3	3	3	3	3	3	3	3	3	3	3	3	4	4	4	4	4	4	4	4	4	4	4	1	1	1	1	1	1	1	1	1	1
1	1	1	1	2	1	2	2	2	1	4	4	3	3	4	4	3	3	3	3	3	3	3	3	3	3	4	4	4	4	4	4	4	4	1	1	2	2	3	3	1	1	3	3	3	3	3	3	4	4
1	1	2	1	2	1	2	2	1	1	2	2	2	2	1	1	1	1	2	2	3	3	4	4	1	1	1	1	3	3	2	2	1	1	2	2	1	1	4	3	1	2	3	3	2	2	1	1	3	3
1	1	1	1	2	3	2	2	1	1	2	2	3	3	0	0	3	4	2	2	2	2	3	3	0	0	3	3	3	2	3	3	4	3	2	1	3	2	2	2	2	2	1	1	2	3	1	1	2	2
1	1	2	1	2	1	2	2	1	1	1	3	3	3	1	1	3	3	1	1	1	1	3	4	4	4	3	4	1	1	1	4	1	4	1	1	1	3	1	4	3	3	1	1	2	2	1	1	1	1
1	2	1	1	2	1	2	2	1	1	1	1	1	2	4	4	2	2	1	1	1	1	2	2	1	1	1	1	2	2	1	1	1	1	1	1	1	1	2	2	1	1	1	1	1	1	1	1	1	1
1	2	1	1	2	1	2	2	1	1	1	1	4	4	1	1	4	4	1	1	1	1	3	3	1	1	4	4	1	1	1	1	1	1	1	1	1	1	4	4	1	1	1	1	1	1	1	1	1	1
1	1	1	1	2	1	2	2	1	1	2	2	2	2	2	2	2	2	2	2	2	2	2	2	2	2	2	2	2	3	2	2	3	2	2	3	3	3	2	3	2	3	2	2	2	2	2	2	2	2
1	1	1	1	2	1	2	2	1	1	2	2	3	3	2	2	2	2	3	3	2	2	2	2	1	1	2	2	2	2	3	3	2	2	2	2	1	1	2	2	4	4	1	1	1	1	1	1	1	1
1	1	1	1	2	1	2	2	1	1	1	1	4	4	4	4	4	4	3	3	3	3	4	4	3	3	4	4	1	1	2	2	1	1	1	1	2	2	4	4	2	2	1	1	1	1	1	1	1	1
1	1	1	1	2	1	2	2	1	1	2	2	4	4	3	3	4	4	1	1	1	1	4	4	3	3	4	4	2	2	1	1	1	1	1	1	1	1	4	4	2	2	1	1	1	1	1	1	1	1
1	1	1	1	2	1	1	2	1	1	1	1	3	3	1	1	3	3	1	1	3	3	2	2	1	3	2	2	1	1	2	2	3	3	1	1	3	3	2	2	3	3	1	1	3	3	1	1	2	2
1	1	2	1	2	1	2	2	1	1	2	3	3	3	3	3	3	3	1	1	2	2	2	2	2	2	3	3	2	2	2	2	2	2	1	1	1	2	3	3	3	3	1	1	2	2	2	2	1	1
1	2	1	1	2	1	2	2	1	1	1	1	4	4	4	4	4	4	1	1	1	1	4	4	1	1	4	4	2	2	1	1	1	1	1	1	1	1	4	4	1	1	1	1	1	1	1	1	1	1
1	1	1	1	2	1	2	2	2	2	2	0	2	0	2	0	2	0	3	0	3	0	2	0	4	0	3	0	4	0	2	0	2	0	3	0	2	0	2	0	2	0	4	0	2	0	2	0	3	0
1	1	1	1	2	1	2	2	1	2	2	2	4	4	3	3	3	3	2	2	3	3	3	3	2	2	3	3	2	2	2	2	2	2	1	1	2	2	4	4	4	4	1	1	1	1	2	2	1	1
1	1	2	1	2	1	1	2	1	1	2	3	2	2	1	1	2	2	2	2	2	2	2	2	1	1	2	2	3	3	2	2	2	2	2	2	1	1	2	2	2	2	1	1	1	1	1	1	1	1
1	1	2	1	2	1	2	2	1	1	3	2	2	2	4	3	2	3	2	3	2	3	4	2	3	3	2	2	4	3	4	3	2	2	2	2	2	2	3	2	4	3	3	2	2	2	2	2	2	2
1	2	1	1	2	1	2	2	1	1	2	2	2	2	4	4	3	3	2	2	2	2	2	2	1	1	3	3	4	2	1	1	4	2	1	1	1	1	2	4	3	4	1	1	1	1	1	1	1	1
1	1	1	1	2	1	2	2	1	1	2	2	1	4	4	4	3	4	2	1	4	4	4	4	3	4	2	4	3	2	1	4	3	4	1	1	4	4	2	4	1	1	2	1	2	1	1	1	1	1
1	1	1	1	2	1	2	1	1	1	1	1	4	4	4	4	4	4	1	1	4	4	4	4	4	4	4	4	4	4	4	4	4	4	1	1	4	4	4	4	4	4	4	4	4	4	4	4	4	4
1	1	2	1	2	1	2	1	1	1	2	2	2	2	2	2	3	3	2	2	3	3	2	2	2	2	4	4	1	1	2	2	4	4	1	1	3	3	2	2	4	4	1	1	1	1	2	2	1	1
1	1	2	1	2	1	2	1	1	1	2	2	3	3	0	0	4	4	2	2	4	4	3	3	0	0	3	3	2	2	1	1	2	2	1	1	1	1	3	3	2	2	1	1	2	2	2	2	1	1
1	2	1	1	2	3	2	1	1	1	2	2	2	2	2	2	2	3	3	3	2	2	3	3	3	3	4	4	1	1	1	1	1	1	2	2	2	2	2	2	3	3	1	1	1	1	1	1	1	1
1	1	2	1	2	3	2	1	1	2	2	2	4	4	4	4	4	4	1	1	4	4	4	4	1	1	1	1	1	1	2	2	1	1	1	1	1	1	4	4	4	4	2	1	2	3	1	1	1	1
1	1	2	1	2	1	2	1	1	1	2	2	2	2	2	2	2	2	2	2	2	2	2	2	1	1	2	2	1	1	1	1	1	1	1	1	1	1	2	2	4	4	1	1	2	2	1	1	1	1
1	2	1	1	2	1	1	1	1	1	1	1	2	2	2	2	3	3	2	2	3	3	1	1	1	1	3	3	2	2	4	4	1	1	1	1	1	1	2	2	1	1	1	1	2	2	2	2	1	1
1	1	1	1	2	1	2	1	1	1	4	4	3	4	4	4	4	4	2	2	4	4	4	4	4	4	3	3	4	3	4	2	4	3	3	2	4	3	3	2	3	2	1	1	4	2	1	1	2	1
1	2	1	1	2	1	1	1	1	1	2	2	2	2	1	1	4	4	1	1	3	3	2	2	1	1	4	4	1	1	1	1	3	3	2	2	3	3	4	4	4	4	1	1	2	2	4	4	1	1
1	1	1	1	2	1	2	1	1	1	2	2	3	3	0	0	3	3	1	1	3	3	3	3	0	0	4	4	2	2	1	1	1	1	1	1	1	3	3	3	2	2	1	1	2	2	2	2	1	1
1	1	1	1	2	3	2	1	1	1	1	3	2	4	3	4	4	4	1	1	1	4	3	3	1	2	4	2	1	1	4	2	1	4	1	1	4	3	3	2	2	4	1	1	1	1	1	1	1	1
1	1	2	1	2	1	1	1	1	1	2	2	3	4	1	1	4	4	2	1	3	3	2	3	1	1	4	4	4	4	4	4	4	4	2	1	3	2	1	3	4	2	1	1	4	2	4	2	2	2
1	1	3	1	2	1	2	1	1	2	2	3	2	3	0	0	2	2	3	2	3	4	4	2	0	0	3	2	2	2	3	1	2	2	1	2	2	1	2	1	2	3	2	1	2	3	2	2	2	1
1	1	1	1	2	1	2	1	1	1	1	1	4	4	4	4	4	4	1	1	2	2	4	4	1	1	4	4	2	2	1	1	1	1	1	1	3	3	4	4	1	1	1	1	4	4	1	1	1	1
1	1	1	1	2	1	2	1	1	1	2	1	3	1	3	2	2	2	3	1	1	1	1	1	1	1	2	2	1	1	1	1	1	1	1	1	1	1	3	3	1	1	1	1	1	1	1	1	1	1
1	1	1	1	2	1	2	1	1	1	1	1	4	4	0	0	4	4	1	1	4	4	3	3	1	1	4	4	2	2	1	1	1	1	1	1	2	2	2	2	1	1	1	1	1	1	2	2	1	1
1	1	1	1	1	3	2	1	1	1	2	3	1	2	0	0	2	3	1	2	4	4	4	4	0	0	4	3	1	2	1	1	1	2	1	2	2	3	1	1	1	1	1	1	1	2	2	3	1	1
1	1	2	1	2	1	2	1	1	1	1	2	4	4	1	1	4	4	1	1	2	2	2	2	1	1	4	4	2	2	2	2	1	1	1	1	2	2	4	4	1	1	1	1	1	2	2	2	1	1
1	1	3	1	1	1	2	1	1	1	1	1	4	4	4	4	3	3	1	1	4	4	1	1	2	2	4	4	1	1	1	1	1	1	1	1	1	1	4	4	2	2	1	1	1	1	3	3	1	1
1	1	1	1	2	1	1	1	1	1	0	1	0	2	0	0	0	2	0	1	0	3	0	2	0	0	0	1	0	1	0	4	0	2	0	1	0	1	0	1	0	1	0	1	0	2	0	1	0	1
1	2	1	1	2	1	2	1	1	1	1	1	2	2	3	3	3	3	1	1	3	3	2	2	1	1	3	3	1	1	1	1	3	3	1	1	1	1	3	3	2	2	1	1	1	1	1	1	1	1
1	1	1	1	2	1	2	1	1	1	1	1	4	4	4	4	4	4	1	1	4	4	2	4	1	1	4	4	1	1	1	2	4	4	2	1	1	1	4	4	2	4	1	1	2	1	2	1	1	1
1	1	1	1	2	1	2	1	1	1	1	4	4	4	4	4	4	4	2	2	4	3	4	2	4	4	4	4	1	1	1	1	3	3	2	2	1	1	4	4	2	3	2	2	1	1	1	1	1	1
1	2	1	1	2	1	2	1	1	1	2	2	2	2	2	2	2	1	2	1	1	1	2	2	2	2	2	2	2	2	1	1	2	2	2	2	1	1	2	2	1	1	1	1	1	1	1	1	1	1
1	1	1	1	2	3	1	1	2	2	2	2	3	3	1	2	2	2	2	2	1	1	2	2	3	3	2	2	4	4	1	1	4	4	2	2	1	1	3	3	2	2	4	4	4	4	4	4	4	4
1	1	1	1	2	1	2	1	1	1	1	1	3	3	4	4	4	4	1	1	1	1	3	3	3	3	4	4	1	1	2	2	1	1	2	2	1	1	2	2	1	1	1	1	1	1	1	1	1	1
1	1	2	1	2	1	2	1	1	1	1	1	3	3	1	1	3	3	1	1	2	2	2	2	1	1	2	2	1	1	2	2	2	2	1	1	2	2	3	3	1	1	1	1	1	1	1	1	1	1
1	1	1	1	2	1	2	1	1	1	2	2	4	4	4	4	4	4	4	4	4	4	3	3	1	1	3	3	3	3	2	2	1	1	2	2	1	1	4	4	3	3	1	1	1	1	1	1	1	1
1	1	1	1	2	1	2	1	1	1	1	1	4	4	4	4	4	4	2	2	2	2	4	4	4	4	4	4	1	1	2	2	1	1	1	1	4	4	4	4	3	3	1	1	2	2	1	1	1	1
1	1	1	1	2	1	2	1	1	1	2	2	4	4	1	1	4	4	2	2	3	3	4	4	2	2	4	4	1	1	2	2	2	2	1	1	2	2	4	4	3	3	1	1	2	2	2	2	1	1
1	1	2	1	2	1	2	1	1	1	1	2	3	3	2	3	3	3	2	3	2	3	2	2	1	1	1	2	3	3	3	3	2	2	2	3	3	3	4	3	2	3	4	3	2	2	2	2	1	1
1	1	2	1	2	1	2	1	1	2	2	2	2	3	3	3	4	4	2	2	3	4	3	2	1	1	4	4	3	2	4	4	3	2	1	1	2	4	4	4	4	4	3	2	3	2	3	2	1	1
1	1	2	1	2	1	2	1	1	1	1	1	2	2	0	0	2	2	2	2	2	2	2	2	0	0	2	2	2	2	2	2	2	2	2	2	2	2	2	2	2	2	2	2	2	2	2	2	2	2
1	1	2	1	2	1	2	1	1	1	1	3	3	3	4	4	4	4	4	4	2	3	4	4	1	1	4	4	3	4	4	4	4	3	4	4	3	4	4	4	2	2	2	2	3	3	1	1	1	1
1	1	2	1	2	1	2	1	1	1	2	3	0	0	1	3	2	4	4	4	1	3	2	2	1	1	4	4	1	1	1	1	2	3	2	4	1	1	2	4	4	4	1	1	1	4	3	4	4	1
1	1	2	1	2	1	2	1	1	1	1	1	4	4	1	1	4	4	2	3	2	2	1	1	1	1	3	3	1	1	1	1	2	2	2	2	2	1	2	3	4	4	2	2	1	1	1	1	2	1
1	1	2	1	2	3	2	1	1	1	2	2	4	4	4	4	4	4	2	1	3	3	3	3	4	4	4	4	3	2	1	3	1	2	1	1	3	3	4	4	3	4	1	1	2	1	1	1	1	1
1	1	2	1	2	1	2	1	1	1	2	3	4	4	0	0	4	4	2	2	3	3	3	2	4	4	3	3	3	3	2	3	2	4	1	1	2	3	3	4	2	3	1	1	1	1	1	1	1	1
1	2	1	1	2	1	1	1	1	1	3	2	2	3	3	3	2	3	4	2	3	2	2	2	2	3	4	4	3	2	1	3	2	3	2	3	2	2	4	4	2	3	3	2	4	2	3	2	4	2
1	1	2	1	2	1	2	1	1	1	1	1	2	2	1	1	4	4	1	1	4	4	4	4	1	1	1	1	1	1	1	1	4	4	1	1	1	1	4	4	4	4	1	1	2	2	1	1	1	1
1	1	1	1	2	1	2	1	1	1	1	2	2	3	4	2	3	2	1	2	1	1	3	4	3	2	4	3	1	1	1	3	1	3	1	1	1	1	4	4	1	1	1	1	1	1	1	1	1	1
1	1	1	1	2	1	2	1	1	1	2	2	4	4	4	4	4	4	2	2	4	4	4	4	2	2	4	4	1	1	1	1	1	1	1	1	1	1	4	4	1	1	1	1	1	1	2	2	1	1
1	1	1	1	2	3	2	1	1	1	2	2	4	4	1	1	4	4	2	2	3	3	3	3	1	1	3	3	2	2	1	1	2	2	1	1	1	1	4	4	1	1	1	1	1	1	1	1	1	1
1	1	1	1	2	1	2	1	1	1	1	4	4	4	4	4	4	4	1	1	4	3	3	3	4	4	3	4	1	1	4	4	2	3	1	1	1	1	4	4	4	4	1	1	1	1	1	1	1	1
1	1	2	1	2	1	2	1	1	1	1	1	4	4	4	4	4	4	4	4	4	4	4	4	4	4	4	4	4	4	4	4	4	4	1	1	1	1	4	4	1	1	1	1	1	1	4	4	1	1
1	1	2	1	2	1	2	1	1	2	2	2	4	4	4	4	4	4	2	1	4	4	4	4	3	4	4	4	2	1	1	1	2	2	1	1	2	3	2	3	4	4	1	1	1	1	1	1	1	1
1	1	2	1	2	3	2	1	1	1	3	4	4	4	0	0	3	4	1	2	3	3	3	4	0	0	4	3	2	2	1	2	3	3	1	2	1	3	2	4	4	4	1	1	1	2	1	1	1	1
1	1	2	1	2	3	2	1	1	1	3	2	1	1	2	2	2	2	1	1	1	1	2	2	1	1	2	2	2	2	4	4	3	3	2	2	1	1	2	1	2	2	2	2	2	2	2	2	1	1
1	1	1	1	2	3	2	1	1	1	2	2	3	3	4	4	3	4	2	1	3	3	2	3	4	4	3	3	3	2	4	4	3	3	2	1	3	3	2	3	2	2	3	3	3	3	2	3	1	1
1	1	1	1	2	1	1	1	2	1	2	1	3	3	2	2	3	3	3	3	4	4	3	1	3	2	3	3	3	1	1	1	3	3	2	2	1	1	3	2	2	2	1	1	3	1	3	2	1	2
1	1	1	1	2	1	2	2	1	1	1	1	3	3	1	1	4	4	1	1	4	4	4	4	4	4	4	4	2	2	2	2	1	1	1	1	3	3	3	3	1	1	1	1	1	1	1	1	1	1
1	1	1	1	2	1	2	2	1	1	1	1	4	4	0	0	4	4	3	3	4	4	1	1	0	0	4	4	1	1	1	1	4	4	2	2	1	1	4	4	2	2	1	1	4	4	4	4	1	1
1	2	1	1	2	1	1	2	1	1	1	1	4	4	2	2	4	4	1	1	2	2	2	2	4	4	4	4	1	1	1	1	1	1	1	1	1	1	4	4	1	1	1	1	2	2	1	1	1	1
1	1	1	1	2	3	2	2	1	1	2	2	2	2	2	3	2	3	2	4	2	3	3	3	2	2	3	3	3	3	2	2	2	3	2	3	2	2	3	3	2	3	2	2	2	3	2	3	2	3
1	1	1	1	2	3	2	2	1	1	2	2	4	4	2	2	3	3	2	2	3	3	2	2	2	2	3	3	3	3	1	1	2	2	2	2	3	3	3	3	4	4	1	1	2	2	2	2	1	1
1	1	1	1	2	3	1	2	1	1	2	2	2	2	4	4	4	4	2	2	4	4	2	2	4	4	4	4	3	3	1	1	2	2	1	1	2	2	4	4	2	2	2	2	2	2	2	2	1	1
1	2	2	1	2	3	1	2	1	1	4	4	4	4	2	2	4	4	1	1	3	3	2	2	1	1	4	4	1	1	1	1	1	1	1	1	2	2	4	4	1	1	3	3	1	1	1	1	1	1
1	1	1	1	2	1	2	2	1	1	1	1	3	2	1	2	1	2	1	1	1	2	1	2	1	2	1	1	2	2	2	1	1	2	1	1	1	1	1	1	1	1	1	1	1	1	1	1	1	1
1	1	1	1	2	1	2	2	1	2	2	4	4	4	1	1	2	4	3	2	3	3	2	3	1	1	4	4	4	3	3	3	2	3	1	3	1	1	4	4	3	3	1	1	3	2	1	1	1	1
1	1	2	1	2	1	2	2	1	1	1	3	1	2	3	3	2	2	1	1	2	2	4	3	1	2	1	2	1	1	2	2	3	2	3	2	3	2	1	2	4	4	1	1	2	1	1	2	1	2
1	1	2	1	2	1	1	2	1	1	1	1	3	4	3	4	3	4	4	4	3	3	3	3	2	2	3	4	4	3	1	1	1	1	1	1	2	4	3	4	1	1	1	1	1	1	1	1	2	1
1	2	1	1	2	1	2	2	1	1	1	1	3	3	3	2	4	4	1	1	4	4	4	4	2	2	4	4	4	4	3	3	3	3	1	1	3	3	4	4	3	3	2	2	3	3	2	2	1	1
1	1	2	1	2	3	2	2	1	1	2	2	2	4	2	2	2	4	3	2	3	3	4	4	2	2	2	2	2	2	2	2	2	2	2	2	2	2	2	2	2	2	2	2	2	2	2	2	2	2
1	1	1	1	2	1	2	2	1	1	1	1	1	1	1	1	3	3	1	1	2	2	2	2	1	1	2	2	1	1	2	2	2	2	1	1	1	1	3	3	2	2	1	1	1	1	1	1	1	1
1	1	1	1	2	1	2	2	1	1	2	4	4	4	4	4	4	4	1	1	3	4	4	4	2	2	4	4	3	3	2	2	1	2	1	1	2	3	4	4	2	3	1	1	1	1	1	1	1	1
1	1	1	1	2	1	2	2	1	1	2	1	3	3	3	3	4	2	1	1	2	2	4	4	3	1	4	4	2	1	2	1	4	4	1	1	2	1	4	2	3	2	2	1	2	1	2	2	3	2
1	1	1	1	2	1	2	2	1	1	1	2	1	1	1	1	1	1	1	1	1	1	1	1	1	1	3	1	1	1	1	1	1	1	1	1	1	1	2	3	1	1	1	1	1	1	1	1	1	1
1	1	3	1	2	3	2	2	1	1	2	2	2	2	1	1	3	2	2	1	4	4	1	2	1	1	3	2	3	3	1	1	1	1	2	1	1	2	2	2	1	2	1	2	2	3	1	2	3	2
1	1	2	1	2	1	2	2	1	1	4	4	1	1	4	4	0	0	3	3	3	3	1	1	1	1	1	1	2	3	2	3	4	4	4	4	2	1	2	2	3	3	1	3	4	4	4	4	2	2
1	1	1	1	2	1	2	2	1	1	2	2	4	4	1	1	4	4	1	1	4	4	4	4	1	1	4	4	1	2	1	2	1	1	1	2	2	2	4	4	4	4	1	1	1	1	1	1	1	1
1	2	1	1	2	3	2	2	1	1	1	1	2	1	1	1	3	3	1	1	2	2	1	1	1	1	4	4	1	1	4	4	1	1	3	3	1	1	2	2	1	1	1	1	4	4	1	1	2	2
1	1	1	1	2	1	2	2	1	1	2	2	4	4	4	4	4	4	1	1	1	1	4	4	2	2	2	2	1	1	1	1	1	1	2	2	1	1	4	4	1	1	1	1	2	2	2	2	1	1
1	1	2	1	2	3	2	2	1	1	2	2	2	2	1	1	2	3	2	2	3	2	2	2	1	1	3	3	3	2	1	1	2	2	2	2	2	1	3	3	2	2	1	1	1	1	1	1	1	1
1	1	1	1	2	1	2	2	1	1	2	2	4	4	4	4	4	4	1	1	4	4	3	3	1	1	4	4	2	2	4	4	2	2	2	1	2	2	4	4	4	4	1	1	1	1	1	1	1	1
1	1	2	1	2	1	2	2	2	2	1	2	4	4	3	3	2	3	1	1	2	3	2	3	1	1	2	2	3	3	1	2	4	4	1	1	1	1	2	2	3	2	2	2	3	3	3	3	1	1
1	1	1	1	2	1	2	2	1	1	2	2	3	3	3	3	3	3	1	1	3	3	3	3	1	1	2	2	1	1	1	1	2	2	1	1	1	1	3	3	3	3	1	1	1	1	1	1	1	1
1	1	1	1	2	1	2	2	1	1	2	2	4	4	1	1	4	4	2	2	4	4	3	3	4	4	3	3	2	2	4	4	4	4	1	1	4	4	2	3	4	4	2	2	2	2	1	1	1	1
1	2	2	1	2	1	2	2	1	1	1	1	2	2	1	1	3	3	1	1	1	1	3	3	0	0	2	2	0	0	3	3	4	4	1	1	1	1	1	1	1	1	1	1	1	1	1	1	1	1
1	2	2	1	2	1	2	2	1	1	2	2	3	3	2	3	3	3	1	1	2	1	2	2	2	2	4	3	2	3	1	1	1	2	2	1	1	2	3	2	1	2	3	3	2	2	3	2	1	1
1	1	1	1	2	1	2	2	1	2	3	3	3	3	4	4	3	2	1	1	3	3	3	2	1	1	4	3	2	2	3	1	2	1	4	2	2	1	4	4	3	2	1	1	4	2	3	2	1	2
1	1	1	1	2	1	1	2	1	1	1	1	4	4	4	4	4	4	2	2	1	1	4	4	4	4	4	4	2	2	2	2	1	1	4	4	1	1	4	4	4	4	4	4	4	4	4	4	4	4
1	1	2	1	2	1	2	2	1	1	0	4	0	4	0	4	0	4	0	2	0	4	0	4	0	1	0	4	0	1	0	2	0	4	0	1	0	4	0	4	0	4	0	1	0	1	0	3	0	1
1	1	1	1	2	1	2	2	1	1	1	1	1	1	3	3	3	3	1	1	1	1	2	2	1	1	2	2	1	1	2	2	1	1	1	1	1	1	3	3	3	3	1	1	1	1	1	1	1	1
1	1	1	1	2	3	2	2	1	1	2	1	4	4	4	4	4	4	1	2	4	4	3	3	3	4	2	2	3	3	4	4	4	4	2	2	4	4	3	3	4	4	1	1	2	2	1	1	1	1
1	2	1	1	2	3	2	2	1	1	1	2	4	2	1	1	4	2	1	1	1	1	4	4	4	4	1	1	2	3	1	1	1	4	1	1	1	1	4	4	2	2	3	4	2	2	1	1	1	1
1	1	1	1	2	1	2	2	1	1	2	2	3	3	0	0	2	2	1	1	3	2	2	3	0	0	3	3	3	3	3	3	4	4	2	2	2	2	3	3	3	4	2	2	4	3	3	2	2	2
1	1	2	1	2	1	2	2	1	1	1	2	4	4	0	0	4	4	1	1	4	2	4	2	0	0	3	4	2	2	1	1	4	4	1	1	1	1	4	4	4	3	1	1	1	1	1	2	1	1
1	1	1	1	2	1	2	2	1	1	2	2	2	3	3	3	2	3	2	3	3	3	4	4	3	2	3	3	4	3	4	4	4	4	2	2	3	3	2	3	3	4	3	3	2	2	1	2	1	1
1	1	1	1	2	1	2	2	1	1	1	1	4	4	4	4	4	4	1	1	3	3	3	2	4	4	4	4	2	2	1	1	2	1	1	2	1	1	4	3	1	1	1	1	1	2	1	1	1	1
1	1	1	1	2	1	2	2	1	1	1	1	4	4	4	4	4	4	2	2	3	3	4	4	2	2	4	4	1	1	2	2	2	2	1	1	2	2	4	4	3	3	1	1	1	1	1	1	1	1
1	1	1	1	2	1	2	2	1	1	2	2	3	2	0	0	2	2	2	2	3	3	3	3	0	0	4	4	3	3	3	3	3	3	1	1	1	1	4	4	2	2	1	1	2	2	2	2	1	1
1	2	1	1	2	1	2	2	1	1	1	1	4	4	2	2	4	4	4	4	4	4	4	4	1	1	4	4	4	4	1	1	1	1	1	1	1	1	4	4	4	4	1	1	1	1	1	1	1	1
1	1	1	1	2	1	2	2	1	1	1	1	4	4	4	4	4	4	2	2	1	1	4	4	2	2	4	4	1	1	2	2	2	2	1	1	1	1	4	4	4	4	1	1	2	2	2	2	1	1
1	1	1	1	2	1	2	2	1	1	2	3	3	3	1	1	3	3	1	1	1	1	3	3	1	1	4	4	2	2	1	1	1	1	1	1	2	2	3	3	4	4	2	2	1	1	2	2	1	1
1	2	1	1	2	1	2	2	1	1	1	1	4	4	1	1	4	4	1	1	1	1	4	4	1	1	4	4	1	1	1	1	1	1	1	1	1	1	4	4	1	1	1	1	1	1	1	1	1	1
1	2	1	1	2	1	2	2	1	1	2	2	4	4	1	1	4	4	2	2	4	4	4	4	1	1	4	4	2	2	1	1	1	1	2	2	2	2	3	3	3	3	1	1	1	1	1	1	1	1
1	1	1	1	2	1	2	2	1	1	1	1	4	4	3	3	4	4	2	2	4	4	4	4	4	4	4	4	1	1	2	2	1	1	1	1	2	2	4	4	2	2	1	1	1	1	1	1	1	1
1	1	1	1	2	1	2	2	1	2	2	2	4	4	4	4	4	4	1	1	3	3	4	4	3	3	4	4	2	2	2	2	3	3	3	3	2	2	3	3	3	3	1	1	1	1	1	1	1	1
1	1	1	1	2	1	2	2	1	1	1	1	4	4	0	0	4	4	1	1	4	4	3	3	0	0	4	4	1	1	2	2	3	3	1	1	1	1	4	4	3	3	1	1	2	2	1	3	1	1
1	1	1	1	2	1	2	2	1	1	2	2	3	3	4	4	3	3	2	2	4	4	4	4	0	0	4	4	2	2	2	2	3	3	1	1	2	2	4	4	3	3	1	1	1	1	2	2	1	1
1	1	1	1	2	1	2	2	1	1	1	1	4	4	1	1	4	4	1	1	2	2	2	2	1	1	4	4	1	1	1	1	1	1	1	1	2	2	4	4	2	2	1	1	1	1	1	1	1	1
1	1	1	1	2	1	2	2	1	1	2	2	4	4	4	4	4	4	2	2	3	3	4	4	3	3	4	4	2	2	3	3	2	2	1	1	2	2	4	4	2	2	2	2	2	2	1	1	1	1
1	1	1	1	2	1	2	2	1	1	1	1	4	4	1	1	4	4	1	1	4	4	4	4	4	4	4	4	1	1	1	1	4	4	1	1	2	2	4	4	4	4	1	1	1	1	1	1	1	1
1	1	1	1	2	1	2	2	1	1	1	1	4	4	4	4	4	4	2	2	4	4	4	4	1	1	4	4	2	2	4	4	4	4	1	1	1	1	4	4	4	4	4	4	4	4	4	4	1	1
1	1	1	1	2	1	2	2	1	1	2	2	4	4	4	4	4	4	2	2	4	4	4	4	2	2	4	4	1	1	2	2	1	1	1	1	1	1	4	4	1	1	1	1	4	4	1	1	1	1
1	1	2	1	2	3	2	1	1	1	2	2	3	3	3	3	3	3	2	2	2	2	3	3	2	2	4	4	1	1	1	1	2	2	1	1	2	2	3	3	1	1	1	1	2	2	2	2	1	1
1	1	1	1	2	1	2	1	1	1	3	2	2	2	0	0	3	2	2	2	3	3	3	2	0	0	3	2	2	3	2	3	2	3	2	3	1	2	3	2	2	3	2	3	2	2	2	3	2	2
1	1	1	1	2	1	2	1	1	1	1	1	4	3	4	4	4	4	1	1	1	1	2	2	4	4	4	4	1	1	1	2	1	1	1	1	1	1	4	4	1	1	1	1	1	1	1	1	1	1
1	1	1	1	2	1	2	1	1	1	1	1	2	2	1	1	2	2	1	1	2	2	2	2	1	1	4	4	2	2	2	2	1	1	1	1	1	1	4	4	4	4	1	1	1	1	1	1	1	1
1	1	1	1	2	1	1	1	1	1	2	2	1	1	1	1	2	2	2	2	3	3	3	3	2	2	2	2	3	3	1	1	2	2	1	1	3	3	1	1	1	1	1	1	2	3	1	2	2	2
1	1	2	1	2	1	2	1	1	1	4	4	4	4	4	4	4	4	4	4	4	4	4	4	4	4	4	4	4	4	4	4	4	4	4	4	4	4	4	4	4	4	4	4	4	1	1	1	1	1
1	1	1	1	2	1	2	1	1	1	3	2	2	3	0	0	2	3	1	1	4	4	4	4	0	0	4	4	3	2	1	1	1	1	2	2	4	4	2	3	1	1	1	1	1	1	1	1	3	2
1	1	1	1	2	2	2	1	1	1	1	1	4	4	2	2	4	4	1	1	1	1	4	4	1	1	4	4	1	1	1	1	1	1	1	1	1	1	4	4	4	4	2	2	1	1	3	3	1	1
1	1	2	1	2	1	2	1	1	1	1	1	2	2	1	1	2	2	1	1	3	3	4	4	1	1	4	4	3	2	2	2	3	3	2	2	1	1	3	3	3	3	2	2	2	2	2	2	2	2
1	1	1	1	2	1	2	1	1	2	2	2	2	2	1	1	2	2	2	2	2	2	1	1	2	2	4	4	2	2	2	2	2	2	2	2	2	2	1	1	3	3	2	2	2	2	3	2	1	1
1	1	3	1	2	1	2	1	1	1	2	2	1	1	1	1	1	1	2	2	3	3	1	1	1	1	2	2	2	2	3	3	2	2	2	2	2	2	2	2	2	2	2	2	2	2	2	2	1	1
1	2	1	1	2	1	2	1	1	1	1	1	3	3	2	1	2	3	1	1	2	2	3	3	1	1	2	2	1	1	1	1	3	3	1	1	3	3	4	4	4	4	2	2	2	2	1	1	1	1
1	1	1	1	2	1	1	1	1	1	1	1	4	4	4	4	4	4	2	2	1	1	4	4	4	4	4	4	1	1	1	1	2	2	1	1	2	2	4	4	2	2	1	1	1	1	2	2	1	1
1	1	1	1	2	1	2	1	1	1	1	1	4	4	1	1	4	4	4	4	4	4	4	4	1	1	4	4	4	4	1	1	4	4	1	1	1	1	4	4	4	4	1	1	3	3	1	1	1	1
1	1	1	1	2	1	2	1	1	1	1	1	4	4	1	1	4	4	1	1	4	4	4	4	4	4	4	4	1	1	1	2	0	0	0	0	1	1	4	4	1	1	1	1	1	1	1	1	1	1
1	1	1	1	2	1	2	1	1	1	2	2	3	3	1	1	4	4	1	1	4	4	4	4	1	1	4	4	1	1	2	2	3	3	1	1	1	1	4	4	1	1	1	1	1	1	1	1	1	1
1	1	2	1	2	1	2	1	1	1	2	2	2	2	0	0	2	2	3	3	4	4	1	1	0	0	2	2	1	1	2	2	1	1	1	1	2	2	4	4	2	2	2	2	2	2	1	1	4	4
1	1	1	1	2	1	2	1	1	1	3	2	1	2	0	0	2	2	1	1	4	4	2	2	0	0	2	2	3	2	4	4	4	4	4	4	4	3	1	1	4	1	4	2	4	3	2	2	4	2
1	2	2	1	2	1	2	1	1	1	3	2	2	3	2	3	2	2	3	1	2	2	2	2	1	1	4	4	4	2	1	1	4	4	1	1	3	3	3	2	3	2	4	3	2	2	4	1	1	3
1	1	1	1	2	1	2	1	1	1	2	2	1	1	4	4	3	3	2	2	2	2	1	1	1	1	2	2	2	2	1	1	1	1	1	1	1	1	2	2	1	1	2	2	1	1	1	1	1	1
1	1	1	1	2	1	2	1	1	1	1	1	4	4	4	4	4	4	3	3	1	1	4	4	1	1	4	4	4	4	1	1	1	1	1	1	4	4	4	4	1	1	1	1	2	2	1	1	1	1
1	1	1	1	2	1	2	1	1	1	1	1	3	3	0	0	3	3	1	1	3	3	2	2	0	0	3	3	2	2	1	1	2	2	1	1	4	4	3	3	1	1	1	1	2	3	2	2	1	1
1	1	1	1	2	3	2	1	1	1	3	4	4	4	4	4	4	4	2	2	1	1	3	3	4	4	4	4	3	2	1	1	1	1	1	1	2	3	4	4	3	3	2	2	2	2	1	1	1	1
1	1	2	1	2	1	2	1	1	1	1	2	4	4	0	0	4	4	1	1	4	4	4	2	0	0	4	3	1	2	1	1	4	4	1	1	1	1	4	4	4	4	1	1	1	1	1	1	1	1
1	1	1	1	2	1	2	1	1	1	1	2	3	4	4	4	3	4	1	1	4	4	3	4	4	4	4	4	2	1	1	1	1	1	1	1	1	2	3	4	1	1	1	1	1	1	2	3	1	1
1	1	1	1	2	1	2	1	1	1	2	2	4	4	4	4	4	4	2	2	4	4	4	4	4	4	4	4	1	1	1	1	1	1	1	1	1	1	4	4	1	1	1	1	1	1	1	1	1	1
1	1	1	1	2	1	2	1	1	1	1	1	4	4	0	0	4	4	1	1	2	2	3	3	0	0	4	4	1	1	1	1	1	1	1	1	4	4	4	4	4	4	1	1	1	1	1	1	1	1
1	2	1	1	2	3	2	1	1	1	2	3	4	4	4	4	4	4	2	2	3	3	4	4	1	1	4	4	2	2	2	2	1	1	1	1	1	2	4	4	2	2	1	1	2	2	3	2	1	1
1	1	1	1	2	1	2	1	1	1	1	1	4	4	0	0	4	4	3	3	4	4	4	4	0	0	4	4	1	1	1	1	1	1	1	1	1	1	4	4	1	1	1	1	1	1	1	1	1	1
1	1	1	1	2	2	2	1	1	2	1	2	4	4	4	4	4	4	1	1	3	2	4	2	1	1	3	3	1	2	1	2	1	1	2	3	2	3	4	2	1	1	1	1	1	2	1	1	1	1
1	1	2	1	2	1	2	1	1	1	2	2	3	3	4	4	3	3	1	1	3	3	2	2	1	1	4	4	2	2	1	1	1	1	1	1	1	1	3	3	1	1	1	1	1	1	1	1	1	1
1	1	1	1	2	1	2	1	1	1	2	2	3	3	0	0	3	3	4	4	1	2	4	4	0	0	4	4	2	3	1	3	4	2	1	2	1	1	4	4	4	2	1	2	1	2	4	4	1	2
1	1	1	1	2	1	2	1	1	1	1	1	4	4	2	2	4	4	1	1	4	3	4	4	2	2	4	4	4	2	2	2	2	2	2	1	1	4	4	4	1	1	2	1	1	1	1	1	1	1
1	2	2	1	2	1	2	1	1	1	2	2	3	3	2	2	3	3	2	2	4	4	3	3	1	1	4	4	2	2	3	3	4	4	4	4	1	1	3	3	2	2	2	2	4	4	1	1	1	1
1	2	1	1	2	1	2	2	1	1	1	4	4	4	2	2	3	3	1	1	4	4	2	2	3	3	2	2	4	4	1	1	3	3	3	3	2	3	4	3	2	3	4	1	2	3	4	4	1	1
1	1	1	1	2	1	2	2	1	1	1	1	1	1	0	0	4	4	1	1	3	3	4	4	0	0	4	4	2	2	2	2	1	1	1	1	1	1	4	4	2	2	1	1	2	2	1	1	1	1
1	1	1	1	2	1	2	2	1	1	2	2	3	3	1	1	3	3	2	2	3	3	2	2	1	1	3	3	1	1	1	1	2	2	1	1	1	1	3	3	2	2	1	1	2	2	2	2	1	1
1	1	2	1	2	1	2	2	1	1	1	1	3	3	2	2	3	3	2	2	3	3	1	1	3	3	3	3	1	1	2	2	3	3	2	2	2	2	3	3	2	2	1	1	2	2	3	3	1	1
1	1	3	1	2	3	2	2	1	1	2	2	2	2	1	1	3	3	4	2	3	3	3	3	3	3	3	3	3	3	3	3	3	3	3	3	3	3	3	3	3	3	3	3	3	3	3	3	3	3
1	1	1	1	1	1	2	2	1	1	2	3	1	1	0	0	4	4	1	1	4	4	4	4	1	1	4	4	1	1	4	4	4	4	1	1	4	4	4	4	4	4	1	1	3	3	4	4	2	2
1	1	1	1	2	1	2	2	1	1	1	1	2	2	0	0	4	4	1	1	3	4	3	3	0	0	3	3	1	1	1	1	2	2	1	2	2	2	3	3	1	1	1	1	2	3	2	2	1	1
1	1	1	1	2	1	2	2	1	1	3	2	3	3	4	4	3	3	1	1	3	3	4	4	2	2	4	4	1	1	3	3	4	4	1	1	2	2	3	3	4	4	1	1	1	1	1	1	1	1
1	1	1	1	2	1	2	2	1	1	3	3	3	4	0	0	3	4	1	1	2	4	4	4	0	0	4	4	2	3	3	3	2	3	1	1	1	1	3	4	2	2	1	1	2	2	1	2	1	1
1	1	1	1	2	1	2	2	1	1	1	1	4	4	4	4	4	4	2	1	4	4	4	4	4	4	4	4	1	1	1	2	2	3	1	2	3	3	4	4	1	2	1	1	3	1	1	4	1	1
1	1	1	1	2	1	2	2	1	1	1	3	4	2	4	4	2	4	1	2	3	3	3	3	1	1	4	4	1	3	1	4	2	3	1	1	3	3	2	4	2	3	1	1	1	2	1	3	4	1
1	1	1	1	2	1	2	2	1	1	1	1	2	2	0	0	3	3	1	1	1	1	2	2	0	0	2	2	2	2	2	2	1	1	1	1	1	1	2	2	2	2	1	1	1	1	1	1	1	1
1	2	1	1	2	1	2	2	1	1	3	3	3	3	2	2	2	2	1	1	2	2	2	2	1	1	2	2	3	3	2	2	2	2	1	1	1	1	3	3	2	2	2	2	3	3	2	2	2	2
1	1	1	1	2	1	2	2	1	1	1	2	4	4	4	4	3	3	1	1	4	4	4	4	1	1	3	3	1	1	1	1	1	1	1	1	1	1	4	4	4	4	1	1	1	1	2	2	1	1
1	1	2	1	2	1	1	2	1	1	2	2	4	4	2	2	4	4	2	2	3	3	2	2	2	2	3	3	3	2	2	2	1	1	1	1	1	1	2	2	2	2	1	1	2	2	1	1	1	1
1	1	1	1	2	1	2	2	1	1	2	2	4	4	2	2	4	4	2	2	4	4	3	3	3	3	3	3	2	2	2	2	2	2	1	1	3	3	3	3	2	2	1	1	2	2	3	3	1	1
1	1	1	1	2	1	2	2	1	1	1	1	4	4	4	4	4	4	1	1	1	1	4	4	4	4	4	4	1	1	1	1	1	1	1	1	1	1	4	4	1	1	1	1	1	1	1	1	1	1
1	1	1	1	2	1	2	2	1	1	2	2	3	3	0	0	3	3	1	1	3	3	3	3	0	0	3	3	1	1	4	4	3	3	2	2	1	1	3	3	2	2	1	1	1	1	2	2	1	1
1	1	2	1	2	1	2	2	1	1	2	3	2	2	4	4	3	3	2	2	3	4	3	3	1	1	4	4	1	2	1	4	4	4	1	1	1	1	3	3	3	3	4	4	1	1	2	2	1	1
1	1	2	1	2	1	2	2	1	2	2	2	3	4	4	4	4	4	1	1	4	3	3	2	4	4	3	4	1	1	3	4	1	1	2	3	1	1	3	3	3	4	1	1	1	1	1	1	1	1
1	1	1	1	2	1	2	2	1	1	1	1	1	1	0	0	1	1	1	1	2	2	2	2	1	1	4	4	1	1	1	1	1	1	2	2	1	1	3	3	2	2	1	1	2	2	3	3	1	1
1	1	1	1	2	1	2	2	1	1	1	1	1	1	2	3	2	2	2	2	2	2	2	2	2	2	2	2	2	2	2	2	2	2	2	2	2	2	2	2	2	2	2	2	2	2	1	1	1	1
1	1	2	1	2	1	2	2	1	1	1	3	3	3	0	0	3	3	1	1	4	4	3	3	0	0	3	3	1	1	1	1	4	4	1	1	1	1	3	3	3	3	1	1	1	1	1	1	1	1
1	1	1	1	2	1	2	2	1	1	1	1	3	3	2	2	4	4	1	1	4	4	4	4	3	3	3	3	1	1	2	2	4	4	1	1	1	1	4	4	3	3	1	1	1	1	1	1	1	1
1	1	1	1	2	1	2	2	1	1	2	2	3	3	3	3	3	3	2	2	3	3	3	3	3	3	3	3	2	2	3	3	1	1	2	2	3	3	3	3	2	2	3	3	3	3	2	2	1	1
1	2	1	1	2	1	2	2	1	1	2	2	1	1	2	2	3	3	2	2	3	3	2	2	1	1	3	3	2	2	1	1	1	1	1	1	1	1	3	3	3	3	1	1	1	1	2	2	1	1
1	2	1	1	2	1	2	2	1	1	2	2	3	3	2	3	4	4	2	1	3	3	2	2	3	3	3	3	1	1	2	2	2	3	1	1	3	2	3	4	2	3	1	1	2	2	1	1	1	1
1	1	2	1	2	1	2	2	1	1	2	2	4	4	3	3	4	4	2	2	3	3	3	3	3	3	4	4	2	2	2	2	1	1	1	1	2	2	4	4	3	3	1	1	2	2	2	2	1	1
1	1	1	1	2	1	2	2	1	1	2	3	2	3	3	4	3	3	1	2	2	3	2	3	3	3	4	3	2	3	1	1	1	1	2	2	1	1	2	3	2	3	2	2	1	1	1	1	1	1
1	1	2	1	2	3	2	2	1	1	4	4	3	3	1	1	1	1	4	4	3	3	2	3	1	1	1	1	4	4	1	1	4	4	1	1	1	1	1	1	1	1	4	4	4	4	1	1	4	4
1	2	1	1	2	1	2	2	1	1	3	3	4	4	3	3	4	4	1	1	3	3	2	3	2	2	2	2	1	1	2	3	2	2	1	2	2	2	3	3	2	2	1	1	1	2	1	1	1	1
1	1	1	1	2	1	2	2	1	1	2	2	4	4	2	2	4	4	2	2	4	4	4	4	0	0	1	1	1	1	1	1	1	1	1	1	1	1	2	2	4	4	1	1	1	1	1	1	1	1
1	2	1	1	2	1	2	2	1	1	2	2	4	4	2	2	4	4	1	1	3	3	4	4	1	1	4	4	1	1	1	1	1	1	2	1	1	2	4	2	2	2	1	1	1	1	1	1	1	1
1	1	1	1	2	1	2	2	1	1	1	1	1	4	1	1	1	1	1	1	1	1	1	1	1	1	1	1	1	4	4	1	2	1	2	1	1	1	1	4	1	2	1	1	1	3	1	1	1	4
1	1	1	1	2	1	2	2	1	1	2	1	4	4	4	4	4	4	1	2	3	3	4	4	4	4	4	4	2	2	1	1	1	1	2	2	1	1	4	4	2	3	1	1	1	1	1	3	1	1
1	2	3	1	2	1	2	2	1	1	3	3	2	2	1	1	3	3	2	2	2	2	3	2	1	1	4	4	1	1	2	2	2	2	2	2	4	4	2	2	4	4	2	2	3	3	2	2	1	1
1	2	1	1	2	1	2	2	1	1	2	2	3	3	3	3	3	3	2	2	1	2	2	2	1	1	4	4	1	1	1	2	1	1	1	1	1	1	2	2	1	2	1	1	2	2	1	1	1	1
1	1	2	1	2	1	2	2	1	1	2	2	2	3	4	4	3	4	2	1	3	4	3	3	3	3	2	3	3	2	2	2	1	2	3	2	2	2	2	3	1	2	2	1	2	1	1	1	2	1
1	1	2	1	2	3	2	2	1	1	2	2	2	2	1	1	2	2	2	2	2	2	2	2	1	1	3	3	3	3	2	2	2	2	3	3	1	1	3	3	3	3	2	2	2	2	3	3	2	2
1	2	1	1	2	1	2	2	1	1	2	2	3	3	2	2	4	4	1	1	1	1	3	3	1	1	4	4	3	3	1	1	3	3	1	1	1	1	3	3	2	2	1	1	1	1	1	1	1	1
1	2	1	1	1	3	2	2	1	1	2	2	3	2	2	2	3	3	1	1	2	2	2	2	1	1	4	4	2	2	1	1	3	3	2	1	4	4	3	4	2	1	1	1	2	2	2	2	1	1
1	1	1	1	2	1	2	2	1	1	2	2	4	4	4	4	4	4	2	2	4	4	3	3	4	4	3	3	2	2	4	4	3	3	2	2	1	1	3	3	3	3	2	2	2	2	2	2	4	4
1	1	1	1	2	3	2	2	1	1	1	1	1	3	1	1	3	3	1	2	3	3	1	1	1	1	4	4	1	1	2	1	1	2	1	1	1	1	2	3	1	1	1	1	2	2	1	1	1	1
1	1	1	1	2	1	2	2	1	1	2	1	2	2	2	3	4	4	1	1	2	2	2	2	1	1	4	4	1	1	1	1	1	1	2	2	1	1	4	4	2	2	1	1	1	1	1	1	1	1
1	1	1	1	2	1	2	2	1	1	1	1	4	4	4	4	4	4	2	2	4	4	1	1	2	2	4	3	1	3	4	4	1	1	1	1	1	2	3	3	2	2	1	1	1	1	3	3	1	1
1	1	2	1	2	3	2	2	1	1	2	3	2	2	1	1	3	3	3	3	4	4	3	4	2	1	2	2	3	3	3	4	4	4	1	1	2	2	3	2	4	4	3	2	2	2	3	2	1	1
1	1	1	1	2	1	1	2	1	1	1	2	1	1	2	3	4	4	1	1	2	2	1	1	1	1	4	4	1	2	2	2	4	4	2	2	1	1	4	4	1	1	1	1	1	1	3	3	1	1
1	1	1	1	2	1	2	2	1	1	1	4	4	4	3	3	3	4	4	3	2	2	3	4	2	2	1	3	1	1	4	4	1	1	1	1	1	1	4	4	2	3	1	2	3	1	1	3	3	1
1	1	2	1	2	1	2	2	1	1	2	2	3	3	4	4	4	4	1	1	2	2	3	3	4	4	2	2	3	3	3	3	1	1	3	3	1	1	3	3	2	2	2	2	2	2	1	1	2	2
1	1	1	1	2	1	2	2	1	1	1	1	3	3	3	3	0	0	1	1	2	2	3	3	4	4	4	4	1	1	2	2	1	1	1	1	1	1	4	4	1	1	1	1	1	1	1	1	1	1
1	2	1	1	2	1	2	2	1	1	1	1	4	4	2	2	4	4	2	2	3	3	3	3	1	1	4	4	2	2	3	3	1	1	1	1	4	4	4	4	1	1	1	1	4	4	3	3	1	1
1	1	1	1	2	1	2	2	1	1	2	2	3	3	2	2	2	2	3	3	3	3	2	2	2	2	2	2	3	3	2	2	1	1	1	1	2	2	2	2	2	2	1	1	3	3	2	2	2	2
1	2	1	1	2	1	2	2	1	1	2	2	3	3	3	2	4	4	2	1	3	3	3	3	2	3	4	4	3	4	1	1	1	1	2	1	1	1	4	4	2	3	1	1	2	2	1	1	1	1
1	1	1	1	2	3	2	2	1	1	2	3	4	4	4	4	4	4	1	2	4	3	4	4	4	4	4	4	1	2	1	1	2	2	1	2	1	1	4	4	1	1	1	1	2	3	1	2	1	1
1	1	1	1	2	1	2	2	1	1	1	1	4	4	1	1	4	4	1	1	2	2	3	3	1	1	4	4	1	1	1	1	2	2	1	1	3	3	4	4	4	4	1	1	1	1	1	1	1	1
1	1	2	1	2	1	2	2	1	1	1	1	4	4	4	4	4	4	4	4	4	4	1	1	4	4	4	4	1	1	1	1	1	1	1	1	1	1	4	4	4	4	4	4	4	4	3	3	1	1
1	1	1	1	2	1	2	2	1	2	2	2	4	4	2	2	4	4	4	4	2	2	3	3	1	1	2	2	3	3	1	1	3	3	2	2	1	1	3	3	1	1	2	2	4	4	2	2	3	3
1	1	1	1	2	1	2	2	1	2	4	4	1	2	4	4	4	4	1	2	4	4	1	1	2	2	3	4	1	1	4	4	4	4	1	4	3	4	3	4	4	4	1	1	3	4	1	4	1	1
1	1	1	1	2	1	2	2	1	1	1	1	2	4	4	4	4	4	2	2	2	2	2	2	1	1	4	4	3	3	3	3	3	3	3	3	1	1	3	3	2	2	2	2	2	2	1	1	1	1
1	1	2	1	2	1	2	2	1	1	1	1	2	3	2	2	2	3	1	2	1	1	3	2	1	1	4	4	2	1	2	2	1	1	1	1	1	1	4	4	2	2	1	1	2	1	2	1	1	1
1	1	1	1	2	3	2	2	1	1	2	2	4	4	1	1	4	4	2	2	4	4	2	2	1	1	4	4	2	2	3	3	1	1	1	1	1	1	3	3	2	2	1	1	1	1	1	1	1	1
1	2	2	1	2	1	2	2	1	1	2	4	3	4	2	4	3	4	2	1	1	1	3	1	1	1	1	1	1	1	2	1	1	1	1	1	4	4	4	4	4	4	1	1	2	1	1	1	4	4
1	2	2	1	2	1	2	2	1	1	1	1	3	4	3	3	4	4	1	1	2	2	1	1	2	4	4	4	1	1	2	4	1	1	1	1	1	1	4	4	3	4	1	1	2	3	2	2	1	1
1	1	2	1	2	1	2	1	1	1	1	1	2	2	1	1	2	2	1	1	2	2	3	3	1	1	4	4	1	1	2	2	1	1	1	1	1	1	4	4	1	1	1	1	1	2	1	1	1	1
1	2	1	1	2	3	2	1	1	1	1	4	2	4	4	4	2	1	4	1	1	1	1	1	4	3	1	1	1	1	1	1	1	4	2	4	4	4	2	1	4	1	1	1	1	1	4	3	1	1
1	1	1	1	2	1	2	1	1	1	2	2	4	4	4	4	4	4	1	1	2	2	2	2	3	3	4	4	1	1	3	3	2	2	2	2	4	4	4	4	2	2	1	1	2	1	3	3	1	1
1	1	1	1	2	1	2	1	1	1	1	1	4	4	4	4	4	4	2	2	4	4	4	4	1	1	2	2	1	1	1	1	3	3	1	1	1	1	4	4	1	1	1	1	2	2	2	2	1	1
1	1	1	1	2	1	2	1	1	1	1	4	4	4	0	0	4	4	1	1	2	2	2	1	0	0	4	4	1	1	2	2	1	1	1	1	3	3	4	4	2	2	1	1	1	1	1	1	1	1
1	1	1	1	2	1	2	1	1	1	2	3	3	4	4	4	4	4	4	3	4	4	3	3	3	3	4	4	1	1	1	1	2	2	1	1	1	1	4	4	1	1	2	2	2	2	1	1	1	1
1	1	2	1	2	1	2	1	1	1	3	4	0	0	3	4	4	4	2	4	2	4	3	3	4	4	3	3	3	4	1	1	4	4	2	1	2	1	4	4	2	2	2	1	1	3	2	2	1	1
1	1	1	1	2	1	2	1	1	1	1	1	3	3	0	0	4	4	1	1	3	3	3	3	0	0	4	4	1	1	2	2	2	2	1	1	3	3	4	4	1	1	1	1	1	1	1	1	1	1
1	1	1	1	2	3	2	1	1	1	1	1	4	4	4	4	4	4	2	2	1	1	3	3	1	1	4	4	2	1	1	1	1	1	1	1	1	1	4	4	2	3	1	1	2	2	1	1	1	1
1	1	1	1	2	1	2	1	1	1	2	4	1	1	0	0	4	4	2	2	3	3	2	2	2	2	2	2	1	1	1	1	1	4	2	2	1	1	4	4	1	1	1	1	1	4	1	1	1	1
1	1	1	1	2	1	2	1	1	1	2	2	3	3	0	0	3	3	1	1	4	4	4	4	2	2	3	3	2	2	1	1	2	2	1	1	1	1	3	3	2	2	2	2	1	1	1	1	1	1
1	2	2	1	2	3	2	1	1	1	2	3	3	3	4	4	3	3	4	4	4	4	4	4	1	2	1	1	4	4	4	4	4	4	4	4	1	1	1	1	1	1	4	4	4	4	3	3	1	1
1	2	2	1	2	1	2	1	1	1	2	1	1	2	2	2	2	2	1	1	2	2	2	2	3	2	4	4	2	2	1	1	2	2	2	2	2	2	3	3	4	4	1	1	3	3	2	2	2	2
1	1	2	1	2	1	2	1	1	1	1	1	4	4	4	4	4	4	1	1	3	3	4	4	4	4	4	4	3	1	2	2	3	4	2	1	2	4	4	4	3	3	2	1	2	1	1	1	1	1
1	1	1	1	2	1	2	1	1	1	2	3	3	2	3	3	4	4	2	2	2	3	4	3	0	0	3	2	2	2	2	2	1	2	1	1	2	4	3	4	2	3	2	4	2	3	2	3	2	2
1	1	1	1	2	1	2	1	1	1	2	2	3	3	0	0	4	4	2	3	3	4	4	4	0	0	4	2	2	2	1	1	1	2	1	1	2	3	4	3	2	2	1	2	1	2	1	1	1	1
1	1	1	1	2	1	2	1	1	1	2	2	4	4	0	0	4	4	2	2	4	4	3	3	0	0	3	3	4	4	1	1	2	2	2	2	3	3	4	4	3	3	2	2	2	2	2	2	1	1
1	1	1	1	2	1	2	1	1	1	1	1	4	4	1	1	4	4	2	2	4	4	4	4	1	1	4	4	2	2	3	3	4	4	1	3	4	4	4	4	1	1	1	1	4	4	1	1	1	1
1	1	3	1	2	3	2	1	1	1	4	2	2	2	1	1	2	2	1	1	3	3	1	1	1	1	3	3	2	2	4	4	4	4	2	2	2	3	2	2	1	1	2	2	2	2	2	1	2	2
1	1	2	1	2	1	2	2	1	1	1	2	3	3	1	1	4	4	2	3	1	1	2	3	0	0	4	4	3	3	1	1	4	3	3	4	4	3	4	4	2	3	1	1	2	3	3	2	1	1
1	2	1	1	2	1	2	2	1	1	1	1	3	3	2	2	3	3	2	2	1	1	2	2	1	1	3	3	1	1	1	1	1	1	1	1	1	1	3	3	2	2	1	1	1	1	1	1	1	1
1	2	1	1	2	1	2	2	1	2	2	1	3	3	2	1	4	4	2	2	1	1	2	2	1	1	4	4	2	2	1	1	2	2	1	1	2	2	4	4	4	4	2	2	2	2	1	1	1	1
1	1	1	1	2	1	2	2	1	1	1	1	3	3	2	2	2	2	1	1	1	1	1	1	2	2	2	2	1	1	2	2	1	1	1	1	1	1	2	2	2	2	1	1	2	2	1	1	1	1
1	1	1	1	2	3	2	2	1	1	1	1	3	3	0	0	4	4	1	1	1	1	2	2	0	0	4	4	2	2	2	2	1	1	1	1	1	2	2	4	2	3	3	2	1	1	1	1	1	1
1	1	1	1	2	3	2	2	1	1	2	3	3	3	4	4	4	4	1	1	3	2	2	4	4	4	4	1	2	1	2	4	1	1	2	2	4	4	2	2	3	3	2	2	3	3	1	1	2	2
1	1	1	1	2	1	2	2	1	1	2	2	3	3	2	3	3	2	2	1	3	2	2	2	1	2	4	4	2	2	1	1	1	2	1	2	2	3	2	4	2	2	1	2	3	2	2	2	1	1
1	1	1	1	2	2	2	2	1	2	2	2	4	4	0	0	4	3	1	1	4	3	3	2	0	0	4	4	1	2	1	2	2	3	1	1	3	1	4	2	3	4	1	2	1	2	1	1	1	1
1	1	1	1	2	1	2	2	1	1	1	1	4	4	4	4	4	4	1	1	1	1	1	1	2	2	4	4	1	1	1	1	4	4	1	1	1	1	4	4	4	4	1	1	1	1	1	1	1	1
1	1	2	1	2	1	2	2	1	1	2	2	4	4	0	0	4	4	2	2	4	4	2	2	0	0	4	4	2	2	2	2	2	2	1	1	1	1	4	4	1	1	1	1	2	2	1	1	1	1
1	1	1	1	2	1	2	2	1	1	2	2	3	3	2	2	4	4	2	2	2	2	2	2	1	1	4	4	1	1	1	1	1	1	1	1	2	2	3	3	1	1	1	1	2	2	1	1	1	1
1	1	1	1	2	1	2	2	1	1	2	2	4	4	4	4	4	4	2	2	3	3	4	4	4	4	4	4	2	2	4	4	4	4	4	4	1	1	4	4	4	4	2	2	4	4	3	3	4	4
1	1	1	1	2	1	2	2	1	1	2	2	3	3	4	4	4	4	1	1	1	1	2	2	4	4	4	4	2	1	2	2	1	1	1	1	1	1	4	4	1	1	1	1	2	2	1	1	1	1
1	1	2	1	2	3	2	2	1	1	3	3	4	4	0	0	4	4	1	1	4	4	4	4	0	0	3	3	2	2	1	1	1	1	1	1	3	3	4	4	1	1	1	1	2	2	3	3	1	1
1	1	1	1	2	1	2	2	1	1	3	3	4	4	4	4	4	4	2	2	2	2	4	4	4	4	3	3	2	2	4	4	2	2	1	1	2	2	4	4	2	2	1	1	1	1	1	1	1	1
1	1	1	1	2	1	2	2	1	1	1	1	4	4	0	0	4	4	1	1	4	4	4	4	0	0	4	4	1	1	2	2	1	2	1	1	1	1	4	4	4	2	1	1	1	1	1	1	1	1
1	1	1	1	2	1	2	2	1	1	2	2	4	4	4	4	4	4	1	1	4	4	2	2	4	4	3	3	2	2	2	2	2	2	1	1	4	4	3	3	3	3	1	1	2	2	1	1	1	1
1	1	1	1	2	1	2	2	1	1	2	2	2	2	1	1	3	3	2	3	3	3	4	4	4	4	1	1	3	3	1	1	2	2	1	1	1	1	4	4	2	2	3	3	2	2	1	1	1	1
1	1	1	1	2	1	2	2	1	1	2	4	4	4	1	1	4	4	1	1	3	2	4	3	1	1	4	4	2	2	4	4	1	1	1	1	1	1	4	4	1	1	1	1	2	2	2	2	1	1
1	2	2	1	2	3	2	2	1	2	2	2	3	3	1	1	3	3	1	1	2	2	3	3	2	2	4	4	3	3	2	2	2	3	2	1	2	2	3	3	2	3	2	2	2	2	3	3	1	1
1	1	1	1	2	3	2	2	1	2	2	2	4	4	3	2	4	4	4	4	4	4	4	4	2	2	3	3	3	4	1	1	4	3	4	4	1	2	4	4	3	3	4	3	4	4	4	4	1	1
1	2	1	1	2	3	2	2	1	1	2	2	4	4	2	2	4	4	1	1	4	4	3	3	1	1	4	4	2	2	1	1	2	2	2	2	1	1	4	4	2	2	1	1	2	2	2	2	1	1
1	2	1	1	2	3	2	2	1	1	1	1	2	2	3	3	2	2	1	1	4	4	2	2	1	1	2	2	1	1	1	1	3	3	2	2	2	2	3	3	1	1	1	1	2	2	3	2	1	1
1	1	1	1	2	1	2	2	1	1	2	2	2	2	1	1	4	4	2	2	3	4	3	3	2	2	4	4	2	2	2	2	4	4	3	2	1	1	4	4	2	2	1	1	2	2	2	1	1	1
1	2	2	1	2	1	1	2	1	2	2	1	2	2	3	3	1	3	3	3	2	2	1	1	2	2	3	3	1	2	2	2	2	4	1	1	1	1	2	2	1	1	2	2	4	4	2	3	1	1
1	2	1	1	2	1	2	2	1	1	2	2	2	2	2	2	3	3	1	1	3	3	3	3	2	2	1	1	1	2	2	2	2	2	3	3	2	2	2	3	2	2	2	2	1	1	2	2	2	2
1	1	2	1	2	1	2	2	1	1	2	1	4	4	1	1	3	4	4	4	3	3	1	1	1	1	2	2	4	1	1	1	4	4	1	1	1	1	1	1	1	1	1	1	4	1	1	1	3	2
1	1	1	1	2	1	2	2	1	1	1	1	4	4	1	1	4	4	1	1	2	2	2	2	1	1	4	4	1	1	2	2	2	2	1	1	1	1	4	4	2	2	1	1	1	1	1	1	1	1
1	1	1	1	2	1	2	2	1	1	1	1	1	1	3	3	3	3	1	1	4	4	4	4	4	4	4	4	1	1	2	2	1	1	1	1	1	1	4	4	1	1	1	1	1	1	2	2	1	1
1	1	1	1	2	1	2	2	1	1	1	1	4	4	0	0	4	4	2	2	2	2	2	2	0	0	4	4	3	3	2	2	2	2	2	2	3	3	4	4	3	3	1	1	2	2	1	1	1	1
1	1	3	1	2	1	2	2	1	1	1	1	3	3	0	0	4	4	1	1	2	2	3	3	0	0	1	1	1	1	2	2	1	1	1	1	1	1	4	4	4	4	1	1	1	1	1	1	1	1
1	1	1	1	2	1	1	2	1	1	4	1	4	4	2	2	4	3	1	2	3	4	1	1	1	1	4	4	2	3	1	1	1	3	1	1	1	4	4	4	3	3	4	4	4	4	4	4	1	1
2	2	1	1	2	1	2	2	1	1	2	2	3	4	4	4	4	4	1	1	2	3	2	4	3	4	2	3	2	3	2	1	2	3	1	2	2	2	1	3	2	3	1	1	1	1	1	1	1	1
2	1	1	1	2	1	2	2	1	1	1	1	4	4	4	4	4	4	2	2	4	4	4	4	4	4	4	4	1	1	1	1	1	1	1	1	1	1	4	4	1	1	1	1	1	1	1	1	1	1
2	2	1	1	2	1	2	1	1	1	2	2	1	3	3	4	4	4	1	3	4	4	2	3	2	1	3	3	2	3	1	1	4	4	1	1	3	2	3	3	2	1	1	1	1	1	1	2	1	1
2	2	1	1	2	3	2	1	1	1	3	4	3	4	0	0	4	4	2	2	3	3	4	4	1	1	3	3	3	3	1	3	3	3	1	1	1	1	4	4	4	4	2	2	3	3	3	3	1	1
2	2	1	1	2	1	2	1	1	1	1	1	2	3	2	2	3	3	1	1	3	3	1	1	1	1	3	3	2	2	1	1	2	2	1	2	1	1	1	1	1	1	1	1	1	1	1	1	1	1
2	1	1	1	2	3	1	1	1	1	3	3	4	4	3	3	4	4	2	2	3	3	2	2	2	2	3	3	2	2	4	4	4	4	2	2	2	2	2	2	3	3	1	1	1	1	2	2	1	1
2	1	1	1	2	3	1	1	1	1	3	2	2	3	4	4	4	4	2	2	4	4	1	1	1	1	3	3	4	4	4	4	4	4	2	2	4	4	2	2	1	1	2	2	4	4	3	3	1	1
2	1	2	1	2	1	2	1	1	1	3	3	3	3	0	0	3	3	1	2	1	3	2	1	0	0	2	2	1	4	1	4	1	4	1	3	1	3	1	1	1	2	1	3	1	3	1	4	1	3
2	1	2	1	2	1	2	1	1	1	2	3	2	2	1	1	4	4	2	2	2	2	3	1	1	2	2	2	2	1	1	3	3	2	1	1	2	2	3	4	2	2	1	1	1	1	2	2	1	1
2	1	1	1	2	3	2	1	1	2	1	1	3	3	4	4	4	4	2	2	3	3	2	2	1	1	1	1	2	2	1	1	1	1	3	3	1	1	2	2	2	2	1	1	2	2	3	3	2	2
2	1	1	1	2	3	2	1	2	2	4	4	4	4	4	4	4	4	2	3	4	4	1	4	4	4	4	4	1	1	2	2	3	2	2	2	1	1	1	1	2	2	1	1	3	3	1	1	1	1
2	2	2	1	2	3	1	1	2	2	2	3	1	1	1	1	2	3	1	1	1	1	1	1	1	1	2	2	4	4	1	1	1	1	2	2	3	3	1	1	2	2	1	1	2	1	1	1	1	1
2	1	2	1	2	1	2	1	1	2	2	3	2	2	4	4	4	4	1	1	2	2	4	4	1	1	4	4	1	1	1	1	2	2	2	2	1	1	2	3	2	3	2	3	2	3	2	3	1	1
2	2	3	1	2	3	1	1	1	2	1	2	2	2	1	1	2	2	1	1	2	2	1	1	1	1	1	1	1	1	1	1	3	3	1	1	2	2	1	1	4	4	1	1	2	2	4	4	1	4
2	2	1	1	2	1	2	1	1	1	1	1	2	2	1	1	2	2	1	1	2	2	2	2	2	2	2	2	2	2	2	2	2	2	2	2	2	2	2	2	2	2	2	2	2	2	2	2	2	2
2	2	1	1	2	1	1	1	1	1	2	2	4	4	0	0	4	4	2	2	3	3	4	4	1	1	4	4	2	2	2	2	0	0	1	1	2	2	2	2	2	2	1	1	2	2	1	1	1	1
2	1	1	1	2	1	2	1	1	1	2	4	4	4	4	4	4	4	1	1	2	2	2	2	2	2	2	2	2	2	2	2	2	2	1	1	1	1	3	3	3	3	1	1	1	1	2	2	1	1
2	1	2	1	2	3	1	1	1	1	2	2	4	4	0	0	4	4	2	2	1	1	2	2	0	0	2	2	1	1	1	1	1	1	2	2	3	3	4	4	1	1	1	1	1	1	1	1	1	1
2	2	1	1	2	3	2	1	1	1	2	2	3	3	2	2	4	4	1	1	1	1	2	2	2	2	2	2	2	2	1	1	2	2	1	1	2	2	4	4	3	3	1	1	2	2	2	2	1	1
2	1	1	1	2	3	1	1	1	2	2	2	2	2	3	3	2	2	1	1	2	2	2	2	1	1	3	3	2	2	3	3	4	4	2	2	1	1	2	2	2	2	1	1	2	2	2	2	3	3
2	1	1	1	2	1	2	1	1	2	2	3	4	4	4	4	4	4	2	1	3	3	4	4	4	4	4	4	2	2	1	1	2	2	2	1	1	2	4	4	2	3	1	1	2	1	2	3	1	1
2	2	1	1	2	3	2	1	1	1	2	2	4	4	2	1	4	4	4	1	4	4	4	4	1	1	3	4	2	4	1	1	3	2	2	2	2	1	4	4	2	3	1	1	2	2	4	4	1	1
2	2	1	1	2	1	2	1	1	1	1	1	3	3	2	2	2	2	1	1	2	2	3	3	1	1	2	2	2	2	1	1	1	1	2	2	1	1	2	2	3	3	1	1	2	2	1	1	1	1
2	1	1	1	2	3	1	1	1	1	1	2	4	4	4	4	4	4	2	2	2	2	2	2	2	2	2	2	2	2	1	1	1	1	1	1	1	1	2	2	2	2	1	1	2	2	1	1	1	1
2	1	1	1	2	1	1	1	1	1	2	2	4	4	1	1	4	4	3	3	4	4	4	4	2	2	4	4	1	1	1	1	1	1	2	2	2	2	4	4	4	4	1	1	1	1	2	2	1	1
2	1	1	1	2	1	2	1	1	1	2	2	3	3	2	2	2	2	2	2	3	3	3	3	1	1	2	2	4	4	1	1	4	4	2	2	2	2	3	3	2	2	3	3	1	1	3	3	4	4
2	2	2	1	2	3	2	1	1	1	2	3	2	2	4	4	3	3	2	1	3	2	3	3	2	2	2	2	2	2	2	2	3	3	1	1	1	2	3	2	2	2	1	1	1	2	1	1	1	1
2	2	2	1	2	1	2	1	1	1	2	2	4	4	4	4	4	4	2	2	3	3	2	2	2	2	4	4	2	2	1	1	2	2	1	1	2	2	4	4	2	2	1	1	1	1	1	1	1	1
2	2	1	1	2	3	1	1	1	2	1	1	2	2	3	3	4	4	2	2	4	4	4	4	3	3	3	3	1	1	1	1	1	1	1	1	1	1	4	4	4	4	1	1	1	1	2	3	1	1
2	2	1	1	2	1	2	1	1	1	2	4	4	4	2	2	2	3	2	1	1	1	2	2	1	1	3	3	3	3	4	4	3	4	1	1	1	1	3	3	4	4	1	1	2	2	1	1	2	2
2	1	1	1	2	1	2	1	1	1	1	2	4	4	4	4	4	4	2	2	4	4	4	4	3	3	4	4	1	1	2	2	2	2	1	1	2	2	4	4	2	2	1	1	1	1	1	1	1	1
2	1	1	1	2	1	2	1	1	1	2	1	4	4	4	4	4	4	1	1	4	4	4	4	1	1	3	3	1	1	2	2	2	2	1	1	2	1	4	4	3	2	1	1	1	1	3	3	1	1
2	1	1	1	2	3	1	1	1	1	2	2	4	4	4	4	4	4	1	1	2	2	3	3	3	3	2	2	1	1	1	1	1	1	1	1	1	1	4	4	3	3	2	2	1	1	1	1	1	1
2	1	1	1	2	3	2	1	1	1	1	1	3	3	1	4	3	3	1	1	4	4	2	2	2	2	4	4	2	2	1	1	2	2	1	1	2	2	3	3	2	2	1	1	1	1	1	1	1	1
2	1	1	1	2	1	2	1	1	1	2	2	2	2	1	1	2	2	2	2	3	3	2	2	1	1	2	2	2	2	1	1	1	1	1	1	1	1	2	2	1	1	1	1	2	2	2	2	1	1
2	2	1	1	2	1	2	1	1	2	3	3	1	1	1	1	2	2	2	2	2	2	3	3	1	1	1	1	2	2	3	3	2	2	2	2	1	1	3	3	3	3	1	1	2	2	3	3	1	1
2	1	1	1	2	3	2	1	1	2	2	2	4	4	4	4	4	4	2	2	2	2	2	2	1	1	2	2	3	3	2	2	2	2	1	1	1	1	3	3	1	1	2	2	1	1	2	2	1	1
2	2	2	1	2	1	2	2	1	1	2	2	4	4	4	4	4	4	2	2	4	4	2	2	2	2	3	3	3	3	3	3	4	4	1	1	1	1	3	3	2	2	1	1	2	2	1	1	1	1
2	2	1	1	2	1	2	2	1	1	2	3	4	4	2	2	3	3	2	2	4	4	3	3	4	4	3	3	2	2	3	3	4	4	1	2	1	2	4	4	2	2	1	1	1	1	1	1	1	1
2	2	1	1	2	1	2	2	1	1	2	2	4	4	2	2	4	4	1	1	2	2	4	4	2	2	4	4	1	1	2	1	2	2	1	1	1	1	4	4	2	2	1	1	1	1	1	1	1	1
2	1	2	1	2	1	2	2	1	1	2	3	1	1	1	1	2	2	3	3	1	1	1	1	1	1	2	2	2	2	2	2	2	2	3	2	1	1	1	1	1	1	2	2	3	2	2	2	1	1
2	1	1	1	2	1	2	2	1	1	3	3	4	4	4	4	4	4	3	3	2	2	2	2	2	2	4	4	3	3	1	1	2	2	1	1	2	2	4	4	3	3	1	1	2	2	2	2	1	1
2	2	1	1	2	3	2	2	1	1	2	4	4	4	4	4	4	4	2	2	3	4	3	2	2	3	4	3	2	3	4	3	4	4	3	4	2	3	4	4	3	3	2	3	1	1	2	2	1	1
2	1	2	1	2	1	2	2	1	2	2	2	2	2	2	2	2	2	2	2	2	2	2	2	2	2	2	2	2	2	2	2	2	2	2	2	3	3	1	1	1	1	1	1	1	1	1	1	2	2
2	1	1	1	2	1	2	2	2	2	2	2	4	4	4	4	4	4	1	1	4	4	3	2	2	3	4	4	2	2	1	3	2	2	1	1	3	2	2	4	2	2	1	1	1	1	1	2	1	1
2	1	1	1	2	1	2	2	1	1	1	1	4	4	1	1	4	4	1	1	2	2	2	2	1	1	1	1	2	2	2	2	2	2	1	1	2	2	4	4	3	3	1	1	1	1	2	2	1	1
2	1	1	1	2	1	2	2	1	1	2	1	4	4	4	4	4	4	3	2	1	1	3	3	4	4	4	4	2	2	1	2	2	2	2	1	1	1	2	2	3	3	1	1	2	1	1	1	1	1
2	2	2	1	2	3	2	2	1	2	2	2	2	4	2	2	4	4	1	1	3	3	3	3	1	1	4	4	2	2	2	2	2	2	1	1	1	2	2	2	2	2	1	1	2	2	2	2	1	2
2	1	2	1	2	2	2	2	1	1	1	2	1	2	3	2	3	4	2	3	1	2	2	3	2	3	2	3	2	4	4	4	1	2	2	3	2	3	2	3	2	4	4	1	1	2	3	2	3	2
2	2	2	1	2	1	1	2	1	1	2	2	2	2	2	2	2	2	2	1	1	1	2	2	1	1	1	1	1	1	2	1	2	1	2	1	1	2	1	2	2	2	2	1	1	2	2	1	2	1
2	2	1	1	2	1	2	2	1	1	2	3	2	2	1	2	2	2	1	1	3	2	3	2	1	1	3	3	3	2	1	1	2	2	1	1	1	1	2	2	2	2	1	1	1	1	1	1	2	2
2	1	1	1	2	3	2	2	1	1	2	3	3	3	4	4	4	4	2	2	2	2	3	3	2	2	2	2	2	2	1	1	4	4	1	1	1	1	4	4	2	2	1	1	1	1	1	1	1	1
2	1	1	1	2	1	1	2	1	1	2	3	3	3	0	0	4	4	2	2	2	2	2	2	0	0	2	2	2	2	2	2	3	3	3	3	2	2	2	2	2	2	2	2	2	2	2	2	1	1
2	1	1	1	2	1	1	2	1	2	1	2	2	2	1	1	4	4	1	1	2	2	3	3	2	2	4	4	2	2	1	2	1	2	2	2	1	1	2	3	3	3	1	1	1	1	2	2	1	1
2	1	1	1	2	1	2	2	1	1	2	3	4	4	4	4	4	4	2	2	4	4	4	3	4	4	4	4	2	2	2	4	4	4	1	1	2	2	4	4	2	2	1	1	2	3	1	1	1	1
2	1	1	1	2	1	1	2	1	2	2	2	4	4	0	0	4	4	1	1	3	3	2	2	0	0	2	2	2	2	2	2	2	2	2	2	2	2	3	3	4	4	1	1	1	1	1	1	1	1
2	2	2	1	2	1	1	2	1	1	2	3	1	1	1	1	3	3	1	1	2	2	1	1	3	3	1	1	1	1	2	2	3	2	1	1	2	2	3	3	3	3	1	1	2	1	1	1	1	1
2	1	1	1	2	1	1	2	1	1	2	2	4	4	0	0	4	4	2	2	2	2	2	2	0	0	4	4	2	2	1	1	2	2	1	1	2	2	4	4	2	2	1	1	1	1	1	1	1	1
2	1	1	1	2	3	2	2	1	1	1	1	4	4	4	4	4	4	4	4	2	2	4	4	1	1	4	4	2	2	1	1	1	1	1	1	1	1	4	4	1	1	4	4	1	1	1	1	1	1
2	2	2	1	1	1	2	2	1	2	2	2	3	3	1	1	3	3	2	2	1	1	3	3	1	1	3	3	2	2	1	1	2	2	2	2	2	2	3	3	4	4	1	1	2	2	1	1	1	1
2	1	1	1	2	1	2	2	1	1	2	2	2	2	2	2	2	2	1	1	2	2	2	2	2	2	2	2	2	2	1	1	1	1	1	1	1	1	2	2	2	2	1	1	1	1	1	1	1	1
2	2	1	1	2	3	2	2	1	1	2	4	4	4	4	4	4	4	2	2	2	2	2	2	4	4	4	4	2	2	1	1	2	2	2	2	2	2	3	3	2	2	1	1	1	1	1	1	1	1
2	2	2	1	2	1	2	1	1	1	1	1	1	1	1	1	1	3	3	3	3	3	3	3	4	4	4	4	4	4	4	4	2	2	2	2	2	2	2	2	3	3	1	1	4	4	2	2	1	3
2	2	1	1	2	1	2	1	1	1	1	1	4	4	1	1	4	4	1	1	3	3	3	3	2	2	4	4	2	2	2	2	2	2	1	1	1	1	4	4	2	2	1	1	1	1	1	1	1	1
2	1	1	1	1	1	1	1	1	2	1	1	1	1	1	1	1	1	1	1	2	2	2	2	2	2	2	2	2	2	2	2	2	2	2	2	2	2	3	3	3	3	3	3	3	3	3	3	3	3
2	1	1	1	2	1	2	1	1	1	2	2	4	4	1	1	4	4	1	1	3	3	4	4	3	3	4	4	1	1	2	2	2	2	1	1	2	2	4	4	3	2	1	1	1	1	1	1	1	1
2	1	1	1	2	1	2	1	1	1	1	1	4	4	1	1	4	4	1	1	4	4	4	4	1	1	4	4	1	1	2	2	1	1	1	1	1	1	4	4	1	1	2	2	1	1	1	1	1	1
2	2	1	1	2	1	1	1	1	1	1	2	3	3	1	3	2	3	1	1	4	4	2	2	1	1	4	4	1	2	1	2	1	2	1	1	4	4	2	2	3	3	1	1	3	3	4	4	1	1
2	2	1	1	2	3	2	1	1	1	3	2	1	1	0	0	1	2	1	1	2	2	3	3	2	2	4	4	3	3	2	2	2	2	2	3	1	2	1	1	1	1	1	1	3	3	1	1	3	1
2	1	2	1	2	1	2	1	1	1	1	1	4	4	4	4	4	4	1	1	4	3	4	3	3	2	4	3	1	2	2	1	1	2	1	3	2	1	4	2	3	2	1	2	1	2	3	2	1	2
2	2	1	1	2	1	2	1	1	1	2	2	1	1	1	2	3	2	3	3	4	4	4	3	1	1	4	4	3	4	3	3	2	4	2	1	3	3	4	4	1	1	1	1	1	2	2	2	1	1
2	2	1	1	2	1	2	1	1	1	2	2	3	3	2	2	3	3	1	1	2	2	2	2	1	1	2	2	2	2	2	2	3	3	1	1	2	2	4	4	3	3	1	1	1	1	1	1	1	1
2	2	2	1	2	1	2	1	1	1	2	2	2	2	2	2	2	2	1	1	3	3	3	3	4	4	3	3	2	2	2	2	3	3	2	2	3	3	2	2	3	3	1	1	1	1	1	1	2	2
2	1	1	1	2	1	2	1	1	1	2	2	4	4	4	4	4	4	1	1	3	3	4	4	4	4	4	4	1	1	2	2	2	2	1	1	1	1	4	4	2	2	1	1	1	1	1	1	1	1
2	1	2	1	2	1	2	1	1	1	3	3	3	3	4	4	4	4	2	2	3	3	3	3	2	2	2	2	2	2	2	2	2	2	1	1	2	2	2	2	2	2	1	1	2	2	2	2	2	2
2	2	1	1	2	1	2	1	1	1	2	2	3	3	1	1	2	2	1	1	1	1	4	4	1	1	2	2	1	1	1	1	2	2	1	1	2	2	4	4	2	2	1	1	1	1	1	1	1	1
2	1	2	1	2	1	2	1	1	1	2	2	3	3	1	1	4	4	1	1	4	4	2	2	1	1	2	2	1	1	1	1	3	3	1	1	2	2	4	4	2	2	2	2	2	2	2	2	1	1
2	1	2	1	2	3	2	1	1	1	2	2	2	2	2	2	2	2	2	2	3	3	2	2	0	0	3	3	2	2	2	2	3	3	2	2	2	2	2	2	3	3	1	1	2	2	2	2	1	1
2	1	1	1	2	1	2	1	1	1	2	2	4	4	1	1	4	4	1	1	4	4	4	4	1	1	4	4	1	1	2	2	1	1	1	1	1	1	4	4	4	4	1	1	1	1	1	1	1	1
2	1	1	1	2	1	2	1	1	1	2	2	4	4	4	4	4	4	1	1	3	3	3	3	4	4	4	4	1	1	2	2	2	2	1	1	3	3	4	4	4	4	1	1	2	2	1	1	1	1
2	1	1	1	2	3	2	1	1	1	2	2	4	4	1	1	4	4	1	1	4	4	2	2	1	1	4	4	1	1	1	1	2	2	4	4	1	1	4	4	4	4	1	1	1	1	1	1	1	1
2	1	1	1	2	3	1	1	1	2	2	4	4	4	1	1	4	4	1	1	4	4	4	4	1	1	2	2	2	2	1	1	4	4	4	4	4	4	4	4	4	4	3	2	3	2	4	4	4	1
2	2	2	1	2	1	2	1	1	1	3	2	2	2	2	3	2	3	1	1	4	4	1	2	1	1	4	4	3	2	1	1	1	1	1	1	1	1	1	2	1	1	1	1	2	1	1	1	2	1
2	1	1	1	2	1	2	1	1	1	3	3	3	4	4	4	4	4	3	3	4	4	4	4	3	3	3	3	3	2	2	2	4	4	3	2	3	3	4	4	3	3	2	2	2	2	3	3	1	1
2	2	1	1	2	3	2	1	1	1	2	3	3	4	1	3	4	4	2	1	4	4	3	3	3	3	2	2	2	2	2	2	4	4	2	3	1	1	3	3	1	1	1	1	1	1	1	2	1	1
2	1	1	1	2	1	2	1	1	1	1	1	4	4	4	4	4	4	1	1	2	2	4	4	1	1	4	4	2	2	1	1	3	3	1	1	2	2	4	4	2	2	1	1	1	1	1	1	1	1
2	2	1	1	2	3	1	1	1	1	1	1	4	4	3	4	2	2	1	1	3	3	4	4	1	1	3	3	1	1	1	3	1	1	1	1	1	2	4	4	2	2	1	1	1	2	1	2	2	1
2	1	2	1	2	1	1	1	1	1	2	2	4	4	4	4	4	4	1	1	2	2	3	3	2	2	2	2	1	1	1	1	3	3	2	2	1	1	4	4	1	1	1	1	2	2	1	1	1	1
2	2	1	1	2	1	2	1	1	1	2	2	4	4	3	3	4	4	1	1	2	2	4	4	1	1	4	4	1	1	2	2	4	4	1	1	2	2	4	4	2	2	1	1	1	1	1	1	1	1
2	1	1	1	2	1	2	1	1	1	1	1	4	4	0	0	4	4	2	2	4	4	4	4	0	0	4	4	2	2	2	2	2	2	1	1	2	2	4	4	2	2	1	1	2	2	1	1	1	1
2	1	1	1	2	1	2	1	1	1	2	2	2	3	0	0	3	3	1	2	4	4	4	4	0	0	4	4	1	2	1	3	1	2	2	1	1	1	3	4	1	1	1	1	2	3	1	3	1	1
2	1	2	1	2	3	2	1	1	1	1	1	4	4	4	4	4	4	1	1	4	4	4	4	1	1	4	4	1	1	1	1	1	1	1	1	2	2	4	4	1	1	1	1	1	1	1	1	1	1
2	1	1	1	2	3	1	1	1	1	2	2	4	4	0	0	4	4	1	1	4	4	3	3	0	0	4	4	2	2	4	4	3	3	2	2	4	4	4	4	3	3	1	1	2	2	2	2	1	1
2	2	1	1	2	1	2	1	1	1	2	2	2	2	1	1	3	3	2	2	2	2	2	2	2	2	2	2	2	2	2	2	2	2	2	2	2	2	2	2	2	2	2	2	2	2	2	2	2	2
2	1	3	1	2	1	2	1	1	1	1	1	2	2	2	2	2	2	1	1	1	1	1	1	1	1	3	3	1	1	2	2	4	4	1	1	4	4	4	4	4	4	1	1	1	1	3	3	2	2
2	1	1	1	2	1	2	1	2	1	1	4	4	4	4	4	4	4	2	2	4	4	4	4	4	4	2	2	1	1	1	1	1	1	4	4	1	1	4	4	3	3	1	1	2	2	1	1	1	1
2	1	3	1	2	1	1	1	1	2	1	1	2	4	4	4	4	4	1	1	1	1	1	1	1	1	4	4	1	1	1	1	1	1	1	1	1	2	1	4	1	4	1	1	1	1	1	4	2	1
2	2	1	1	2	3	2	1	1	1	2	2	2	2	2	2	2	2	2	2	2	2	2	2	2	2	2	2	2	2	2	2	2	2	2	2	2	2	2	2	2	2	1	1	2	2	2	2	1	1
2	1	1	1	2	3	2	1	1	1	2	2	3	3	4	4	3	3	2	2	4	4	4	4	2	2	3	3	2	2	4	4	2	2	1	1	1	1	4	4	4	4	1	1	2	2	3	3	1	1
2	2	1	1	2	1	1	1	1	1	2	2	4	4	2	1	2	4	1	1	1	1	2	2	1	1	1	1	2	2	1	1	1	1	1	1	1	1	3	3	1	1	1	1	2	2	1	1	1	1
2	2	1	1	2	1	1	1	1	1	2	2	4	4	2	1	2	4	1	1	1	1	2	2	1	1	1	1	2	2	1	1	1	1	1	1	1	1	3	3	1	1	1	1	2	2	1	1	1	1
2	2	2	1	2	1	1	1	1	1	3	4	4	4	4	4	3	3	3	3	2	2	2	2	1	1	4	4	3	3	2	2	1	1	1	1	1	1	4	4	3	3	2	2	2	2	1	1	1	1
2	1	1	1	2	1	2	1	1	1	2	3	3	3	4	4	3	2	2	3	2	3	2	1	1	1	2	2	3	3	1	1	1	1	3	2	2	3	3	3	2	3	1	1	2	2	2	3	1	1
2	1	2	1	2	1	2	1	1	1	2	0	2	0	0	0	2	0	2	0	3	0	3	0	0	0	2	0	2	0	2	0	1	0	1	0	2	0	3	0	1	0	1	0	2	0	1	0	1	0
2	2	1	1	2	1	2	1	1	1	2	2	2	3	2	2	3	3	1	1	2	2	1	1	2	2	3	3	2	2	1	1	2	3	2	2	3	3	2	2	1	1	2	1	3	4	1	1	1	1
2	1	1	1	2	1	2	1	1	1	1	2	4	4	4	4	3	3	1	1	2	2	2	2	4	4	3	4	2	2	1	1	1	1	1	1	1	1	2	3	1	1	1	1	1	1	3	2	1	1
2	2	1	1	2	1	1	1	1	1	2	1	3	3	1	1	3	3	2	1	2	2	3	3	1	1	4	4	1	1	2	2	0	0	1	1	3	3	3	3	2	2	1	1	1	1	2	2	1	1
2	1	1	1	2	3	2	1	1	1	2	3	4	4	0	0	4	4	2	3	3	4	4	4	0	0	4	4	3	4	1	2	1	2	1	1	1	2	4	4	3	4	1	1	2	2	1	1	1	2
2	2	1	1	2	1	2	1	1	1	2	2	3	3	1	1	3	3	1	1	2	2	4	4	1	1	3	3	2	2	2	2	1	1	2	2	2	2	3	3	2	2	1	1	1	1	1	1	1	1
2	1	1	1	2	1	2	1	1	1	2	2	4	4	1	1	4	4	2	2	2	2	2	2	1	2	3	3	2	2	1	1	1	1	1	1	1	1	3	3	3	3	1	1	1	1	1	1	1	1
2	2	2	1	2	1	2	1	1	1	2	2	3	3	1	1	4	4	1	1	4	4	1	1	1	1	2	2	1	1	1	2	2	2	2	1	1	1	0	0	4	4	1	1	2	2	1	1	1	1
2	1	1	1	2	1	2	1	1	1	3	4	4	4	2	4	4	4	2	2	3	3	4	4	4	4	4	4	2	2	3	3	4	4	2	2	1	1	4	4	4	4	2	2	1	1	1	1	1	1
2	2	2	1	2	1	2	1	1	1	3	3	1	1	2	2	1	1	1	1	1	1	1	1	2	2	2	2	1	1	1	1	2	2	2	2	1	1	2	2	1	1	1	1	2	2	2	2	1	1
2	1	2	1	2	3	2	1	1	1	2	2	4	4	1	1	4	4	1	1	4	4	4	4	1	1	3	3	2	2	1	1	2	2	2	2	2	2	3	3	1	1	1	1	1	1	1	1	2	2
2	1	2	1	2	3	1	1	1	1	4	1	3	4	4	4	3	4	2	2	1	2	1	1	0	0	2	4	2	1	1	1	3	1	2	1	1	1	1	2	2	1	1	2	3	1	3	1	3	2
2	1	1	1	2	3	2	1	1	1	1	1	4	4	4	4	4	4	1	1	3	3	4	4	1	1	2	2	1	1	1	1	1	1	1	1	1	1	4	4	3	3	2	2	1	1	2	2	1	1
2	2	1	1	2	3	2	1	1	1	2	2	1	4	4	3	2	4	1	1	4	4	2	4	4	4	3	3	2	2	2	4	4	4	1	1	4	4	1	1	2	4	1	1	3	2	1	1	4	2
2	1	2	1	2	3	2	1	1	1	2	2	2	2	4	4	4	4	1	1	3	3	4	4	2	2	2	2	3	3	4	2	2	2	2	2	3	3	4	4	3	3	2	2	4	4	3	3	4	4
2	1	1	1	2	1	2	1	1	2	1	1	3	3	3	3	3	3	1	1	1	1	2	2	4	4	3	3	1	1	1	1	2	2	2	2	3	3	2	2	2	2	1	1	2	2	2	2	1	1
2	1	2	1	2	1	2	1	1	1	2	2	2	3	3	3	2	3	1	1	1	1	1	1	3	3	4	4	2	2	2	2	2	2	1	1	2	2	2	2	4	4	2	2	2	2	3	3	4	2
2	1	2	1	2	1	2	1	1	1	2	2	3	3	4	4	4	4	1	1	2	2	2	2	4	4	4	4	2	2	2	2	2	2	1	1	3	3	2	2	2	2	1	1	1	1	1	1	1	1
2	1	1	1	2	1	2	1	1	1	2	2	3	3	2	2	4	4	2	2	3	3	4	4	4	4	4	4	2	2	1	1	2	2	2	2	1	1	4	4	1	1	1	1	1	1	1	1	1	1
2	1	2	1	2	1	1	1	1	1	4	4	2	3	4	4	4	3	4	3	4	2	4	3	4	3	3	4	3	3	2	3	2	4	3	2	4	2	4	3	2	4	3	2	4	3	2	4	3	2
2	2	1	1	1	3	2	1	1	2	1	4	2	2	4	2	4	2	4	1	3	2	4	4	4	3	3	3	2	4	3	1	1	3	3	3	4	4	4	2	4	2	1	1	3	2	1	1	2	3
2	1	1	1	2	3	2	1	1	1	3	2	2	2	1	2	2	2	1	1	3	3	2	2	1	1	2	2	2	2	1	1	2	2	1	1	2	2	1	1	1	1	2	2	2	2	2	2	1	1
2	2	1	1	2	1	2	1	1	1	2	2	4	4	2	2	4	4	1	1	1	1	2	2	1	1	4	4	1	1	1	1	1	1	1	1	2	2	4	4	2	2	1	1	1	1	1	1	1	1
2	1	2	1	2	3	2	1	1	1	2	1	1	1	2	2	1	1	1	1	1	1	4	4	4	4	1	1	1	1	4	4	3	3	4	4	1	1	1	1	1	1	1	1	4	4	4	4	1	1
2	1	2	1	2	3	2	1	1	1	2	2	3	3	4	4	4	4	2	2	4	4	4	4	4	4	4	4	3	1	4	4	2	2	1	1	4	4	4	4	1	1	4	4	3	3	4	4	1	1
2	1	1	1	1	1	2	1	1	2	3	2	4	4	4	4	4	4	3	3	4	4	4	4	2	2	4	4	2	2	3	3	3	3	1	1	1	1	3	3	2	2	1	1	1	1	3	3	1	1
2	1	2	1	2	1	2	1	1	1	2	2	3	2	2	2	3	3	2	2	3	3	3	3	1	1	2	2	2	2	1	1	4	4	2	2	1	1	3	3	2	2	1	1	3	3	1	1	3	3
2	2	1	1	2	3	1	1	1	1	2	2	2	2	2	2	2	2	1	1	2	2	2	2	2	2	4	4	2	2	2	2	2	2	1	1	2	2	2	2	2	2	1	1	2	2	2	2	2	2
2	2	1	1	2	1	2	1	1	1	2	1	4	4	4	4	4	4	1	1	4	4	4	4	2	2	4	4	4	4	1	1	4	4	1	1	2	2	4	4	4	4	1	1	1	1	1	1	1	1
2	2	1	1	2	1	1	2	1	1	2	2	4	4	2	2	4	4	2	2	0	0	1	1	4	4	1	1	4	4	2	2	3	3	3	3	1	1	2	2	2	2	1	1	3	3	3	3	1	1
2	2	2	1	2	1	2	2	1	1	1	1	2	2	1	1	4	4	1	1	4	4	4	4	2	2	4	4	2	2	4	4	2	2	2	2	1	1	4	4	3	3	1	1	2	2	1	1	2	2
2	1	1	1	2	1	2	2	1	2	2	2	2	3	4	4	4	4	1	1	1	2	3	3	4	4	3	3	3	2	1	1	1	2	1	2	1	1	2	3	1	2	1	1	2	1	2	1	2	1
2	1	1	1	2	1	2	2	1	2	2	2	3	3	0	0	2	2	1	1	2	2	0	0	0	0	0	0	2	2	1	1	1	1	1	1	2	2	3	2	1	1	1	1	2	1	2	2	1	1
2	1	1	1	2	1	2	2	1	1	1	1	4	4	4	4	4	4	1	1	2	2	2	2	1	1	4	4	2	2	1	1	3	3	2	1	1	1	4	4	1	1	1	1	1	1	1	1	1	1
2	2	1	1	2	1	2	2	1	1	2	2	2	2	2	2	2	2	2	2	3	3	2	2	1	1	3	3	2	2	2	2	2	2	2	2	3	3	2	2	3	3	1	1	2	2	2	2	2	2
2	1	1	1	2	1	2	2	1	1	2	1	4	1	4	1	4	1	1	1	3	1	3	3	0	0	4	4	1	1	4	4	1	1	1	1	1	1	4	4	4	4	1	1	1	1	4	1	1	1
2	1	1	1	2	3	2	2	1	1	3	3	4	4	4	4	4	4	2	1	4	4	4	3	3	4	4	4	2	2	1	2	2	3	1	1	2	3	4	4	2	3	1	1	2	2	1	1	1	1
2	1	1	1	2	3	1	2	1	1	2	2	3	2	0	0	2	2	2	1	2	2	3	3	0	0	2	2	3	2	1	1	1	2	2	2	1	1	1	1	2	2	2	2	3	2	1	1	1	1
2	1	1	1	2	1	1	2	1	1	1	1	4	4	4	4	4	4	3	3	4	4	4	4	4	4	3	3	1	1	4	4	1	3	2	2	4	4	4	4	4	4	1	1	1	1	1	1	1	1
2	1	2	1	2	1	2	2	1	1	0	2	0	3	0	4	0	4	0	1	0	4	0	1	0	4	0	2	0	2	0	1	0	3	0	1	0	2	0	4	0	3	0	4	0	4	0	4	0	1
2	2	2	1	2	3	2	2	1	1	2	2	2	2	1	1	2	2	2	2	4	4	2	2	1	1	2	2	3	3	1	1	1	1	1	1	3	3	1	1	1	1	1	1	2	2	2	2	2	2
2	1	1	1	2	1	2	2	1	1	1	1	1	4	0	0	1	4	1	1	1	4	2	4	0	0	1	4	1	1	1	1	1	1	1	1	1	4	1	4	1	1	1	1	1	1	1	1	2	1
2	2	1	1	2	1	1	2	1	1	2	4	2	2	1	1	2	2	2	2	4	4	4	4	1	1	4	4	4	4	1	1	4	4	2	2	2	2	1	1	2	2	2	2	2	2	2	2	1	1
2	1	1	1	2	1	2	2	1	1	0	2	0	4	0	3	0	4	0	1	0	2	0	3	0	1	0	4	0	3	0	2	0	4	0	2	0	3	0	4	0	2	0	1	0	1	0	2	0	1
2	1	2	1	2	3	2	2	1	2	2	2	3	3	3	3	4	4	1	1	1	1	2	2	2	2	4	4	2	2	1	1	2	2	1	1	2	2	3	3	2	2	1	1	1	1	1	1	1	1
2	1	1	1	2	1	2	2	1	1	1	1	4	4	4	4	4	4	1	1	3	3	4	4	4	4	4	4	1	1	1	1	1	1	1	1	3	3	4	4	3	3	1	1	1	1	1	1	1	1
2	2	1	1	2	3	2	2	1	1	2	2	4	4	1	1	4	4	1	1	3	3	3	3	1	1	3	3	1	1	1	1	4	4	1	1	1	1	4	4	3	3	1	1	1	1	2	2	1	1
2	2	1	1	2	3	1	2	1	1	2	2	4	4	3	3	3	3	4	4	2	2	3	3	2	2	3	3	1	1	1	1	2	2	2	2	3	3	4	4	1	1	1	1	1	1	1	1	2	2
2	2	2	1	2	3	1	2	1	1	3	2	2	2	2	2	2	2	1	1	1	1	2	2	2	2	3	3	2	2	3	3	3	3	2	2	3	3	2	2	3	3	2	2	2	2	1	1	2	2
2	1	2	1	2	1	1	2	1	1	2	2	4	4	0	0	4	4	2	2	4	4	4	4	0	0	4	4	1	1	2	2	3	3	1	1	2	2	4	4	3	3	1	1	1	1	1	1	1	1
2	1	2	1	2	1	2	2	1	1	2	2	3	3	3	3	3	3	4	4	1	1	4	4	2	2	3	3	2	2	1	1	1	1	2	2	4	4	4	4	2	2	1	1	3	3	2	2	1	1
2	2	1	1	2	3	2	2	1	1	1	1	2	2	2	2	3	3	1	1	3	3	2	2	1	1	4	4	2	2	1	1	1	1	1	1	2	2	3	3	2	2	1	1	2	2	2	2	1	1
2	1	1	1	2	1	2	2	1	1	1	2	4	4	0	0	4	4	2	2	2	2	2	2	0	0	4	4	2	2	2	2	2	2	2	2	1	1	2	2	1	1	2	2	1	1	1	1	1	1
2	1	1	1	2	3	1	2	1	1	1	1	4	4	0	0	4	4	1	1	3	3	3	3	2	2	3	3	2	2	1	1	1	1	1	1	1	1	4	4	2	3	1	1	1	2	1	1	1	1
2	1	1	1	2	1	2	2	1	1	2	2	4	4	4	4	4	4	1	1	2	3	4	4	2	2	4	4	2	1	1	1	2	2	2	1	2	2	4	4	1	1	1	1	1	1	1	1	1	1
2	1	1	1	2	1	2	2	1	1	1	3	1	2	1	1	3	3	1	1	1	1	1	1	1	1	1	1	1	1	1	1	1	1	1	1	1	1	2	2	3	3	2	2	4	2	3	3	2	2
2	1	1	1	2	1	2	1	1	1	2	2	3	3	4	4	4	4	1	1	4	4	4	4	2	2	4	4	2	2	3	3	2	2	1	1	1	1	3	3	1	1	1	1	1	1	2	2	1	1
2	1	1	1	2	3	2	1	1	1	2	2	2	2	2	2	3	3	2	2	1	1	2	2	1	1	3	3	2	2	1	1	2	2	1	2	1	2	3	3	2	2	1	1	1	1	1	1	1	1
2	2	2	1	2	3	1	1	1	1	4	4	2	4	4	3	2	4	0	0	1	1	1	1	1	2	1	1	4	2	4	4	4	4	4	4	4	4	1	2	3	3	4	1	4	4	1	4	4	1
2	1	1	1	2	1	1	1	1	1	1	1	3	3	0	0	4	4	1	2	3	3	1	1	0	0	4	4	2	3	1	1	1	1	1	2	1	2	3	3	1	1	1	1	1	2	4	4	1	1
2	2	2	1	2	1	1	1	1	1	2	3	2	2	4	4	2	2	1	1	2	3	1	1	1	1	1	1	3	3	3	2	4	4	1	1	1	1	3	4	1	1	1	1	1	3	1	1	1	1
2	2	1	1	2	3	1	1	1	1	2	2	3	3	1	1	4	4	1	2	1	1	3	3	1	1	4	4	2	3	1	1	1	1	1	1	1	2	4	4	3	3	1	1	1	1	1	1	1	1
2	1	1	1	2	1	2	1	1	1	1	1	4	4	1	1	4	4	4	4	4	4	4	4	1	1	4	4	2	2	1	1	1	1	1	1	1	1	4	4	1	1	1	1	1	1	2	2	1	1
2	1	1	1	2	1	2	1	1	1	3	3	3	3	0	0	3	3	1	1	4	4	3	3	0	0	3	3	4	4	3	3	4	4	1	2	2	2	4	4	3	3	2	2	4	3	4	4	2	2
2	1	2	1	2	1	2	1	1	1	2	2	2	2	4	4	2	2	1	1	3	3	2	2	2	2	2	2	3	3	1	1	2	2	2	2	2	2	3	3	3	3	1	1	2	2	2	2	2	2
2	1	1	1	2	3	2	1	1	1	2	2	4	4	4	4	4	4	2	2	4	4	3	3	1	1	4	4	3	3	1	1	3	3	1	1	1	1	4	4	3	3	1	1	1	1	1	1	1	1
2	2	1	1	2	3	1	1	1	1	2	4	2	2	2	2	4	4	1	1	4	4	3	3	2	2	4	4	2	2	4	4	2	2	1	1	2	2	4	4	2	2	1	1	2	2	3	3	1	1
2	1	2	1	2	1	1	1	1	1	2	2	3	3	1	1	3	3	1	1	3	3	2	2	1	1	2	2	3	3	4	4	1	1	2	2	4	4	2	2	1	1	1	1	2	2	1	1	1	1
2	1	2	1	2	1	2	1	1	1	1	1	3	3	0	0	3	3	1	1	4	4	4	4	0	0	4	4	1	1	3	3	2	2	1	1	2	2	2	2	3	2	1	1	1	2	1	1	1	1
2	2	1	1	2	1	2	1	1	1	1	1	4	4	4	4	4	4	2	2	3	3	4	4	1	1	4	4	1	1	1	1	2	2	1	1	1	1	4	4	2	2	1	1	1	1	1	1	1	1
2	2	1	1	2	1	2	1	1	1	2	2	3	3	1	1	4	4	2	2	4	4	2	2	1	1	3	3	2	2	1	1	2	2	1	1	1	1	4	4	2	2	1	1	1	1	1	1	1	1
2	1	1	1	2	1	2	1	1	1	2	3	2	4	3	3	4	4	2	2	2	4	4	4	2	2	4	4	4	2	1	1	1	1	1	1	1	2	4	4	2	2	1	1	1	1	1	1	1	1
2	2	1	1	2	3	2	1	1	2	3	2	3	3	4	4	4	4	1	1	4	4	3	3	1	1	4	4	3	3	1	1	1	1	1	2	1	1	2	2	3	3	1	1	1	1	1	2	1	1
2	2	1	1	2	2	2	1	1	2	3	3	2	4	4	3	2	4	2	2	3	4	2	3	4	3	3	3	2	2	1	1	4	4	2	2	1	3	3	3	2	4	2	2	2	1	2	3	1	1
2	1	2	1	2	1	1	1	2	2	2	2	3	3	4	4	3	3	1	1	2	2	2	2	2	2	1	1	1	1	1	1	1	1	1	1	1	1	3	3	2	2	1	1	1	1	2	2	3	2
2	2	1	1	2	1	2	1	1	1	1	2	4	4	2	4	3	4	3	2	4	4	4	4	4	3	4	4	4	4	1	4	4	4	3	4	2	4	4	4	4	4	1	1	3	2	1	4	1	1
2	2	1	1	2	1	2	1	1	1	1	2	4	4	2	4	3	4	3	2	4	4	4	4	4	3	4	4	4	4	1	4	4	4	3	4	2	4	4	4	4	4	1	1	3	2	1	4	1	1
2	2	2	1	2	1	2	1	1	1	2	2	3	3	3	3	4	4	2	2	4	4	3	3	2	2	3	3	2	2	2	2	4	4	2	2	3	3	4	4	3	3	3	3	2	2	3	3	2	2
2	2	2	1	2	1	2	1	1	1	2	2	3	3	3	3	4	4	2	2	4	4	3	3	2	2	3	3	2	2	2	2	4	4	2	2	3	3	4	4	3	3	3	3	2	2	3	3	2	2
2	1	2	1	2	3	2	1	1	1	2	2	4	4	0	0	4	4	1	1	2	2	3	3	0	0	4	4	2	2	2	2	3	3	2	2	2	2	4	4	4	4	1	1	1	1	1	1	1	1
2	1	2	1	2	2	1	1	1	1	1	3	1	1	1	1	1	1	1	2	1	1	2	2	1	1	1	1	3	3	1	4	1	4	1	4	1	4	1	1	1	1	2	2	1	4	2	2	4	4
2	1	2	1	2	1	2	1	1	1	1	1	1	1	0	0	1	3	1	1	2	2	2	2	0	0	4	4	2	1	1	2	2	2	1	2	1	1	3	3	2	2	1	1	1	1	1	1	1	1
2	1	1	1	2	1	2	1	1	1	2	2	4	4	4	4	4	4	3	4	4	4	4	4	1	1	4	4	2	2	1	1	3	3	1	1	1	1	4	4	2	2	1	1	1	1	1	1	1	1
2	1	1	1	2	1	2	1	1	1	2	2	3	3	0	0	4	4	2	2	3	3	3	3	0	0	3	3	4	4	1	1	2	2	1	1	1	1	3	3	3	3	1	1	1	1	2	2	1	1
2	1	1	1	2	1	2	1	1	1	2	2	4	4	4	4	4	4	2	2	1	1	4	4	1	1	4	4	2	2	1	1	3	3	2	2	1	1	2	2	1	1	1	1	1	1	1	1	1	1
2	1	1	1	2	1	2	1	1	1	2	2	4	3	3	3	3	3	1	2	2	4	4	4	4	4	4	4	1	2	1	1	1	1	1	1	1	1	3	3	2	2	1	1	1	1	1	1	1	1
2	1	1	1	2	1	2	1	1	1	1	1	4	4	1	1	4	4	2	2	3	3	4	2	1	1	2	2	3	2	1	1	3	2	1	3	1	1	4	2	3	1	1	1	1	1	2	3	1	4
2	1	1	1	2	1	1	1	1	1	2	2	4	4	0	0	4	4	1	1	4	4	4	4	0	0	4	4	1	1	4	4	4	4	1	1	1	1	4	4	4	4	1	1	2	2	1	1	1	1
2	1	2	1	2	1	2	1	1	2	2	1	1	4	2	2	1	4	4	1	3	3	4	4	2	2	2	2	1	1	1	1	2	2	2	1	1	1	1	3	2	2	3	3	2	1	2	1	4	1
2	2	1	1	2	1	2	1	1	1	2	2	4	4	2	2	4	4	2	2	4	4	3	3	2	2	4	4	2	2	2	2	2	2	2	2	2	2	3	3	2	2	2	2	1	1	2	2	1	1
2	1	1	1	2	1	2	1	1	1	2	2	4	4	3	3	4	4	2	2	4	4	4	4	1	1	4	4	2	2	2	1	2	2	1	1	1	1	4	4	3	3	1	1	1	1	2	2	1	1
2	1	2	1	2	3	2	1	1	1	4	2	1	2	4	4	2	1	4	2	2	3	2	1	1	1	2	3	4	2	4	4	4	3	4	4	4	3	1	2	2	2	3	2	3	2	1	2	3	1
2	2	1	1	2	1	2	1	1	1	2	3	3	3	2	2	3	3	1	1	3	2	3	3	1	1	4	4	2	2	1	1	1	1	2	3	1	1	4	3	1	1	1	1	1	1	2	1	1	1
2	2	1	1	2	1	2	1	1	1	1	1	3	3	2	2	4	4	2	2	2	2	3	3	1	1	3	3	2	2	1	1	1	1	1	1	3	3	4	4	3	3	1	1	2	2	1	1	1	1
2	1	1	1	2	1	2	1	1	1	1	2	2	3	4	3	4	4	1	2	3	3	4	4	3	3	3	3	1	3	2	2	2	2	1	2	2	3	4	4	4	4	1	2	2	2	3	3	1	1
2	1	1	1	2	1	2	1	1	1	3	3	3	3	3	3	3	3	2	2	3	3	3	3	3	3	2	2	2	2	4	4	4	4	3	3	3	3	3	3	3	3	2	2	3	3	3	3	3	3
2	1	2	1	2	3	1	1	1	1	2	4	3	4	3	4	3	4	2	1	4	4	4	4	2	2	4	4	2	1	2	1	2	2	2	1	1	2	4	4	2	2	1	1	1	2	1	2	1	1
2	1	1	1	2	1	2	1	1	1	2	3	1	1	1	1	4	4	2	2	4	4	4	4	1	1	4	4	2	2	2	2	4	4	4	4	4	4	4	4	2	3	1	1	1	1	2	2	1	1
2	1	1	1	2	1	2	1	1	1	2	2	4	4	4	4	4	4	2	2	4	4	4	4	2	2	3	3	2	2	3	3	2	3	1	2	3	3	4	4	4	4	1	1	2	2	1	1	1	1
2	1	1	1	2	1	2	1	1	1	1	1	4	4	2	2	4	4	1	1	2	2	3	3	1	1	4	4	1	1	1	1	3	3	1	1	3	3	4	4	2	2	1	1	1	1	1	1	1	1
2	2	1	1	2	1	2	1	1	1	1	1	4	4	4	4	4	4	2	2	4	4	4	4	3	3	4	4	4	4	1	1	1	1	1	1	4	4	4	4	2	2	1	1	1	1	4	4	1	1
2	1	1	1	2	1	2	1	1	1	1	1	4	4	4	4	4	4	2	2	2	2	2	2	2	2	4	4	2	2	2	2	2	2	2	2	1	1	4	4	2	2	1	1	1	1	1	1	1	1
2	1	2	1	2	1	2	1	1	1	1	1	2	2	0	0	2	4	1	1	1	1	4	4	0	0	4	4	1	1	1	2	4	2	1	1	1	1	4	4	2	2	1	1	1	2	1	1	1	1
2	1	1	1	2	1	1	1	1	1	4	3	1	3	1	1	2	2	3	3	4	4	3	2	2	2	3	2	2	3	2	2	4	4	3	2	4	4	2	2	1	1	4	4	2	3	2	2	2	1
2	2	1	1	2	1	2	1	1	1	1	1	4	4	1	1	1	1	1	1	2	2	4	4	1	1	4	4	1	1	1	1	1	1	1	1	1	1	4	4	1	1	1	1	1	1	1	1	1	1
2	2	1	1	2	1	2	1	1	1	2	4	4	4	4	4	4	4	1	1	2	2	1	1	1	1	4	4	1	1	1	1	1	1	1	1	2	2	2	2	1	1	1	1	2	2	1	1	2	2
2	1	2	1	2	1	2	1	1	1	2	3	2	2	2	2	2	2	3	3	3	3	2	2	2	2	2	2	3	3	2	2	2	2	4	4	2	2	2	2	2	3	2	3	4	4	3	4	3	4
2	1	1	1	2	3	1	1	1	1	2	2	4	4	1	1	4	4	2	2	3	4	4	4	2	2	3	3	3	3	2	2	2	2	1	1	3	3	4	4	2	2	2	1	1	1	1	1	1	1
2	2	2	1	2	1	1	1	1	1	4	4	2	2	1	1	3	3	2	2	3	3	1	1	1	1	4	4	3	3	4	4	4	4	1	1	4	4	3	3	4	4	1	1	3	3	2	2	3	3
2	2	1	1	2	1	2	1	1	1	2	2	3	4	4	4	4	4	1	1	2	2	3	3	2	2	3	3	2	2	2	2	1	1	1	1	2	2	4	4	3	3	1	1	1	1	1	1	1	1
2	1	1	1	2	3	2	1	1	1	2	4	4	4	4	4	4	4	1	1	4	4	4	4	2	2	3	3	2	2	3	3	3	3	2	2	3	3	2	2	4	4	1	1	1	1	1	1	2	2
2	1	1	1	2	3	2	1	1	1	3	2	4	4	4	4	4	4	2	1	2	1	4	4	2	1	2	1	2	2	1	1	3	3	1	2	2	1	2	1	1	1	1	1	1	2	2	1	1	1
2	1	1	1	2	1	2	1	1	1	1	1	4	4	4	4	4	4	2	2	4	4	4	4	4	4	4	4	2	2	2	2	2	2	1	1	2	2	4	4	4	4	1	1	1	1	1	1	1	1
2	1	1	1	2	3	1	1	1	1	1	1	4	4	4	4	4	4	1	1	3	3	4	3	2	2	4	4	1	1	3	3	2	2	1	1	2	2	4	4	2	2	1	1	1	1	1	1	1	1
2	2	2	1	2	3	1	1	1	1	2	2	2	2	2	2	2	2	2	1	2	3	2	2	2	2	2	2	2	2	2	2	2	2	1	1	2	2	2	2	3	2	1	1	2	2	2	2	1	1
2	1	2	1	1	1	2	1	1	2	2	2	4	4	4	4	4	4	1	1	4	4	4	4	4	4	4	4	1	1	2	2	1	1	1	1	1	1	4	4	1	1	1	1	1	1	1	1	1	1
2	1	2	1	2	1	1	1	1	1	2	2	3	3	2	2	3	3	2	2	2	2	3	3	1	1	3	3	3	3	1	2	2	2	2	2	1	1	2	2	2	2	2	2	1	2	2	2	1	1
2	1	1	1	2	1	2	1	1	1	1	2	4	4	4	4	4	4	1	2	2	3	4	4	2	3	4	4	2	2	1	1	2	2	1	2	4	4	4	4	4	4	1	1	2	2	1	2	1	1
2	1	2	1	2	1	2	1	1	1	3	2	3	3	4	4	4	4	2	2	4	4	3	4	3	3	4	4	1	2	2	3	2	2	1	1	2	4	1	2	2	2	1	2	1	1	1	2	1	1
2	2	1	1	2	3	2	1	1	1	1	2	3	3	3	3	4	4	1	1	2	2	2	3	2	2	3	3	2	2	1	1	3	3	2	2	1	2	2	3	1	1	1	1	1	1	2	2	1	1
2	2	1	1	2	1	2	1	1	1	2	1	4	4	4	4	4	4	2	2	2	2	4	4	1	1	4	4	2	2	1	1	1	1	1	1	1	1	4	4	1	1	1	1	1	1	1	1	1	1
2	1	1	1	2	1	2	1	1	1	1	1	4	4	1	1	2	2	2	2	2	2	2	2	3	3	2	2	2	2	2	2	3	3	1	1	2	2	2	2	3	3	1	1	1	1	2	2	2	2
2	2	1	1	2	1	2	1	1	1	1	1	2	2	2	2	3	3	2	2	4	4	3	3	1	1	3	3	1	1	1	1	2	2	1	1	2	2	4	4	2	2	1	1	1	1	1	1	1	1
2	1	1	1	2	1	2	1	1	1	1	2	3	3	4	4	4	4	3	3	3	2	2	3	1	1	4	4	2	2	2	1	1	1	1	1	2	2	4	4	3	4	1	1	1	1	1	1	1	1
2	2	1	1	2	1	2	1	1	1	2	2	3	3	3	3	4	4	1	1	3	3	3	3	2	2	3	3	1	1	2	2	2	2	1	1	3	3	3	3	1	1	1	1	1	1	1	1	1	1
2	2	2	1	2	1	2	1	1	1	2	2	3	4	1	1	3	3	1	2	3	3	3	3	1	1	4	4	2	3	3	2	1	1	1	1	1	2	4	4	2	2	1	1	1	1	1	1	1	1
2	1	1	1	2	1	2	1	1	1	2	3	3	3	0	0	4	4	2	2	3	3	4	4	0	0	3	3	2	2	2	2	3	3	1	1	2	2	4	4	2	2	1	1	2	2	2	1	1	1
2	1	1	1	2	3	2	1	1	1	2	4	2	2	0	0	3	3	1	1	1	3	2	2	0	0	2	2	3	2	4	4	2	4	1	1	1	3	1	1	4	4	1	1	3	3	4	4	4	4
2	1	1	1	2	1	2	1	1	1	1	1	3	3	3	3	3	3	2	2	3	3	2	2	2	2	3	3	1	1	1	1	3	3	2	2	2	2	3	3	3	3	1	1	2	2	2	2	1	1
2	1	1	1	2	1	2	1	1	1	2	2	3	3	4	4	4	4	2	2	4	4	4	4	4	4	4	4	3	3	1	1	4	4	2	2	4	4	4	4	4	4	2	2	2	2	2	2	1	1
2	1	1	1	2	1	2	1	1	1	2	2	3	3	4	4	3	3	1	1	2	2	3	3	2	2	4	4	1	1	1	1	1	1	1	1	1	2	2	3	2	2	1	1	2	2	2	2	1	1
2	1	2	1	2	1	2	1	1	1	3	2	3	3	4	4	4	4	4	4	2	2	3	3	4	4	4	4	3	3	2	4	3	3	2	2	3	4	2	3	3	4	2	2	2	2	2	1	2	2
2	1	1	1	2	3	1	1	1	1	1	2	1	3	0	0	2	2	1	1	1	3	1	1	0	0	3	3	1	3	1	3	1	4	1	2	1	1	1	2	1	2	1	1	1	3	1	1	2	2
2	1	1	1	2	1	2	1	1	1	2	2	4	4	4	4	4	4	2	2	3	3	2	2	0	0	4	4	2	2	2	2	1	1	1	1	2	2	3	3	3	3	1	1	2	1	2	2	1	1
2	1	1	1	2	3	2	1	1	1	2	2	4	4	4	4	4	4	3	3	3	3	4	4	3	3	3	3	2	2	1	1	1	1	2	2	2	2	4	4	2	2	2	2	1	1	2	2	1	1
2	1	1	1	2	1	2	1	1	1	3	3	3	3	0	0	3	3	1	1	3	3	3	3	0	0	3	3	4	4	4	4	2	2	1	1	4	4	4	4	4	4	2	2	4	4	1	1	2	2
2	1	1	1	2	1	2	1	1	1	1	1	4	4	1	1	4	4	1	1	4	4	4	4	1	1	4	4	2	2	3	1	2	2	1	1	1	1	4	4	2	2	1	1	1	1	1	1	1	1
2	1	1	1	2	1	2	1	1	1	2	2	4	4	4	4	4	4	1	1	3	3	3	3	3	3	2	2	2	2	3	3	2	2	1	1	2	2	3	3	2	2	1	1	1	1	1	1	1	1
2	2	1	1	2	1	2	1	1	1	2	3	1	1	1	1	2	2	1	1	3	3	2	2	1	1	3	3	2	2	1	1	1	1	1	1	1	1	4	4	1	1	1	1	2	2	1	1	1	1
2	1	2	1	2	3	2	1	1	2	2	2	2	3	4	4	2	2	3	2	2	3	1	1	3	3	2	2	4	2	2	1	4	2	4	2	3	1	2	4	2	2	4	1	3	2	3	3	4	1
2	1	2	1	2	3	2	2	1	1	2	3	4	4	3	3	3	3	2	3	3	2	1	3	1	1	3	3	2	3	1	4	3	3	1	1	1	3	1	3	2	4	1	2	2	4	2	3	1	2
2	1	1	1	2	1	2	2	1	1	1	1	3	3	3	3	4	4	1	1	4	4	3	3	3	3	3	3	3	3	1	1	3	3	1	1	1	1	4	4	4	4	1	1	1	1	1	1	1	1
2	2	1	1	2	1	2	2	1	1	3	3	4	4	3	3	4	4	3	3	4	4	4	4	3	3	4	4	4	4	4	4	4	4	1	1	4	4	4	4	3	3	1	1	1	1	4	4	1	1
2	1	1	1	2	1	2	2	1	1	2	2	4	4	4	4	4	4	2	2	4	4	4	4	4	4	4	4	2	2	2	2	1	1	2	1	1	2	4	4	3	3	1	1	1	1	1	1	1	1
2	2	1	1	2	1	2	2	1	1	1	1	3	3	2	2	3	3	1	1	2	2	3	3	2	2	2	2	3	3	4	4	4	4	2	2	1	1	2	2	3	3	1	1	2	3	2	2	1	1
2	1	1	1	2	1	2	2	1	1	2	2	3	3	4	4	4	4	3	3	4	4	3	3	3	3	4	4	2	2	4	4	4	4	3	3	4	4	4	4	4	4	2	2	3	3	3	4	1	1
2	1	1	1	2	1	2	2	1	1	2	2	4	4	4	4	4	4	1	1	4	4	4	4	4	4	4	4	2	2	2	2	4	4	2	2	2	2	4	4	4	4	2	2	2	2	1	1	1	1
2	1	2	1	2	1	1	2	1	1	2	2	1	2	0	0	3	3	1	1	2	2	3	3	0	0	2	2	2	2	2	2	2	2	2	2	1	1	1	3	1	3	1	1	2	2	2	2	1	1
2	1	1	1	2	1	1	2	2	2	0	2	0	3	0	1	0	2	0	1	0	4	0	4	0	1	0	2	0	1	0	1	0	1	0	1	0	2	0	4	0	2	0	1	0	1	0	1	0	1
2	1	1	1	2	1	2	2	1	1	1	1	3	3	4	4	3	3	2	2	4	4	4	4	2	2	3	3	2	2	4	4	2	2	1	1	4	4	1	1	2	2	3	3	2	2	3	3	1	1
2	1	1	1	1	2	2	2	2	1	1	2	1	2	3	2	1	3	3	2	1	2	3	2	1	1	2	2	3	1	2	2	1	2	1	1	2	1	2	2	1	1	2	3	2	1	2	3	2	2
2	1	1	1	2	1	1	2	1	1	1	1	4	4	1	1	4	4	2	2	4	4	3	3	2	2	3	3	2	2	3	3	1	1	2	1	4	4	4	4	4	4	2	2	2	2	2	2	1	1
2	2	2	1	2	1	2	2	1	1	2	2	3	4	2	2	4	4	1	2	1	1	2	1	1	1	4	3	2	2	2	2	4	4	1	2	4	4	1	1	4	4	2	2	1	1	2	2	1	1
2	1	2	1	2	1	2	2	1	1	2	2	4	3	0	0	3	3	1	1	3	3	3	3	0	0	2	2	1	1	2	2	3	3	2	2	2	2	3	3	2	2	3	3	2	2	4	4	1	1
2	1	1	1	2	3	2	1	1	1	2	2	4	4	4	4	4	4	2	2	4	4	4	4	2	2	4	4	2	2	1	1	1	1	1	1	1	1	4	4	2	2	1	1	2	2	1	1	1	1
2	1	1	1	2	1	2	1	1	1	1	2	4	4	4	4	4	4	1	1	1	1	4	4	3	3	4	4	2	2	1	2	3	3	1	1	2	2	4	4	3	3	1	1	1	1	1	1	1	1
2	2	2	1	1	3	1	1	1	1	3	3	1	1	1	1	1	1	1	1	3	3	2	1	1	1	1	1	1	1	4	4	4	4	1	1	1	1	1	1	1	1	1	1	4	4	1	1	4	4
2	1	2	1	2	3	1	1	1	1	4	4	4	4	0	0	3	3	3	3	2	3	3	3	0	0	4	4	1	2	1	1	1	1	1	1	4	4	4	4	4	4	1	3	2	2	2	3	1	1
2	2	1	1	2	1	2	1	1	2	2	2	4	4	2	2	4	4	3	3	4	4	4	4	1	1	4	4	4	4	4	4	4	4	1	1	1	1	4	4	1	1	1	1	1	1	1	1	1	1
2	1	2	1	2	1	2	1	1	1	2	4	2	2	0	0	3	3	2	2	3	3	2	2	0	0	2	2	2	3	2	4	2	2	3	3	2	2	3	2	2	1	2	2	2	2	2	2	1	2
2	1	1	1	2	1	2	1	1	1	2	2	4	4	1	1	4	4	2	2	4	4	2	2	1	1	4	4	1	1	2	2	4	4	2	2	4	4	4	4	4	4	1	1	3	2	3	1	1	1
2	1	1	1	2	3	2	1	1	1	2	3	4	4	4	4	4	4	2	2	2	2	2	2	3	3	2	2	2	2	2	2	4	4	1	1	2	2	3	3	4	4	1	1	2	2	2	2	1	1
2	1	2	1	2	1	1	1	1	1	2	2	4	4	4	4	4	4	2	2	2	3	3	3	2	2	4	4	3	4	4	4	2	2	2	2	1	1	4	4	2	2	1	1	1	2	1	2	1	1
2	1	2	1	2	1	2	1	1	1	1	1	1	2	1	1	2	2	1	1	4	4	3	4	4	4	4	4	2	1	1	4	1	1	2	1	1	2	3	4	1	1	1	1	1	3	1	3	2	1
2	2	1	1	2	1	2	1	1	1	2	2	4	4	3	3	4	4	1	1	4	4	4	4	4	4	4	4	2	2	2	2	2	2	1	1	2	2	4	4	3	3	1	1	1	1	1	1	1	1
2	1	1	1	2	1	1	1	1	1	2	2	4	2	4	4	2	2	1	1	4	2	1	3	1	1	1	1	1	1	1	1	4	4	1	1	1	1	1	1	1	1	1	1	1	2	1	1	1	1
2	1	1	1	2	1	2	1	1	1	3	3	1	1	1	1	1	1	4	4	4	4	4	4	1	1	4	4	1	1	1	1	1	1	1	1	4	4	4	4	3	3	4	4	4	4	3	3	1	1
2	1	1	1	2	1	2	1	1	1	2	2	4	4	4	4	4	4	2	1	3	2	2	2	4	4	2	4	2	1	1	4	1	1	1	1	1	1	4	4	3	3	1	1	2	1	2	2	1	1
2	1	2	1	2	1	2	1	1	1	3	3	2	2	2	3	2	2	3	2	2	2	2	2	3	2	2	2	3	3	3	3	2	2	2	2	3	3	2	2	4	4	2	2	3	2	3	3	2	2
2	1	1	1	2	1	2	1	1	2	4	4	1	1	2	2	1	1	2	2	4	4	2	3	1	1	1	1	4	4	4	4	2	3	4	4	4	4	2	4	2	2	1	1	4	4	4	4	4	2
2	1	1	1	2	1	2	1	1	1	1	1	4	4	2	2	4	4	4	4	4	4	4	4	4	4	4	4	4	4	4	4	4	4	4	4	4	4	4	4	4	4	4	4	4	4	4	4	4	4
2	1	2	1	2	3	2	1	1	1	1	1	4	4	4	4	4	4	2	2	2	2	2	2	3	3	4	4	1	1	4	4	1	1	1	1	3	3	4	4	3	3	1	1	2	2	1	1	1	1
2	1	1	1	2	1	2	1	1	1	1	1	4	4	4	4	4	4	1	1	4	4	2	2	4	4	4	4	1	1	1	1	1	1	1	1	1	1	4	4	2	2	1	1	1	1	1	1	1	1
2	2	2	1	2	3	1	1	1	1	2	2	2	2	2	2	2	2	1	2	3	3	2	2	1	1	2	2	2	2	2	2	3	3	1	2	2	2	2	2	3	3	2	2	3	3	2	2	2	2
2	2	2	1	2	1	2	1	1	1	2	2	2	3	4	3	3	3	1	2	1	2	2	3	1	1	3	3	1	2	1	1	1	1	1	1	1	2	3	3	2	2	1	1	1	1	1	1	1	1
2	1	1	1	2	1	2	1	1	1	2	1	1	2	1	2	1	2	2	1	2	2	2	2	2	1	2	2	2	2	2	1	2	2	1	2	1	1	2	1	2	1	1	1	2	1	1	1	1	2
2	2	2	1	2	1	2	1	1	1	1	1	2	3	1	2	2	3	1	1	1	1	1	1	2	2	3	2	3	3	4	3	1	1	2	1	4	4	4	4	3	2	2	2	3	2	1	1	1	2
2	2	2	1	2	1	2	1	1	1	2	2	3	3	3	2	4	4	1	1	3	3	4	4	3	3	4	4	1	1	1	1	1	1	2	2	1	2	3	3	2	2	1	1	1	1	2	2	1	1
2	1	2	1	2	1	2	1	1	1	1	1	2	1	0	0	2	2	2	1	2	2	3	3	0	0	4	4	2	2	1	1	1	1	1	1	1	2	2	2	1	1	2	1	3	3	1	1	3	1
2	1	2	1	2	1	2	1	1	1	2	2	3	3	2	2	3	3	2	2	4	4	1	1	1	1	4	4	2	2	3	3	2	2	2	2	3	3	4	4	4	4	1	1	2	2	3	3	2	2
2	1	2	1	2	1	1	1	1	1	2	2	1	1	1	1	3	3	1	1	1	1	2	2	1	1	1	1	2	2	1	1	2	2	1	1	1	1	2	2	2	2	1	1	2	2	1	1	1	1
2	1	1	1	2	1	2	2	1	1	3	3	4	3	3	4	4	4	3	3	4	4	3	4	2	2	4	4	2	3	2	1	2	2	1	1	2	2	4	4	3	3	1	1	1	1	1	1	1	1
2	1	1	1	2	1	2	2	1	1	1	2	3	4	0	0	3	4	1	1	1	1	4	4	0	0	4	4	1	1	1	1	1	1	1	1	1	1	4	4	1	1	1	1	1	1	1	1	1	1
2	1	1	1	2	1	2	2	1	1	2	2	2	2	3	4	4	4	4	1	1	1	1	1	1	1	2	2	2	4	4	4	4	4	4	1	1	1	1	1	2	2	2	2	3	3	3	3	3	3
2	1	1	1	2	1	2	2	1	1	1	1	1	1	1	1	4	4	1	1	1	1	1	1	1	1	1	1	1	1	1	1	1	1	1	1	1	1	4	4	1	1	1	1	1	1	1	1	1	1
2	2	1	1	2	1	2	2	1	1	1	1	1	2	1	2	1	2	1	3	3	2	1	1	1	1	1	2	2	1	2	2	1	2	1	1	1	1	1	2	1	2	2	2	1	2	2	1	2	1
2	1	1	1	2	3	1	2	1	1	2	2	2	3	0	0	3	3	1	1	1	1	2	2	0	0	4	4	1	1	1	2	1	1	1	1	1	2	2	3	4	4	1	1	1	1	1	1	1	1
2	2	2	1	2	1	1	2	1	1	2	3	3	3	2	2	3	3	1	1	2	3	3	3	2	2	2	2	1	1	1	1	4	4	2	2	1	1	2	2	1	1	1	1	1	1	2	2	2	2
2	2	1	1	2	1	2	2	1	1	2	2	2	3	2	2	2	2	1	1	2	2	2	2	2	2	4	4	4	4	3	3	4	4	2	2	3	3	2	2	2	2	2	1	1	1	2	2	3	1
2	1	1	1	2	1	2	2	1	1	1	1	1	1	1	1	4	4	1	1	4	4	4	4	2	2	4	4	1	1	2	2	4	4	1	1	1	1	4	4	4	4	1	1	2	2	2	2	1	1
2	1	1	1	2	1	2	2	1	1	2	2	3	3	0	0	4	4	3	3	4	4	2	2	0	0	3	3	3	3	3	3	2	2	2	2	2	3	3	3	1	1	1	1	2	2	2	1	1	1
2	1	2	1	2	1	1	2	1	1	2	2	4	4	2	2	4	4	2	2	1	1	2	2	2	2	4	4	2	2	2	2	1	1	2	2	1	1	4	4	1	1	1	1	1	1	1	1	1	1
2	1	1	1	2	1	2	2	1	1	2	4	4	4	4	4	4	4	4	4	2	2	2	2	2	2	4	4	2	2	1	1	1	1	1	1	1	1	4	4	2	2	1	1	2	2	1	1	1	1
2	2	1	1	2	1	2	2	1	1	1	1	1	1	1	1	4	4	2	2	2	2	1	1	1	1	1	1	1	1	2	2	2	2	1	1	1	1	2	2	2	2	2	2	2	2	1	1	1	1
2	2	1	1	2	1	2	2	1	1	3	4	4	4	4	4	4	3	3	4	4	4	4	1	1	1	4	4	2	2	4	4	4	4	4	4	4	4	4	4	4	4	4	4	3	3	2	2	1	1
2	1	2	1	2	1	2	2	1	1	1	1	2	2	1	1	1	1	2	2	1	1	2	2	1	1	1	1	2	2	1	1	2	2	2	2	2	2	2	2	1	1	2	2	1	1	1	1	1	1
2	2	1	1	2	3	2	2	1	1	2	4	3	3	3	3	4	4	2	2	1	1	1	1	1	1	4	4	1	1	1	1	1	1	1	1	1	1	4	4	3	3	1	1	1	1	1	1	1	1
2	1	1	1	2	1	2	2	1	1	3	2	2	2	4	4	3	3	3	3	4	4	2	2	3	3	2	2	3	3	4	4	4	4	1	1	4	4	2	2	4	4	3	3	2	2	2	2	2	2
2	2	1	1	2	1	2	2	1	1	2	2	4	4	4	4	4	4	2	2	4	4	4	4	2	2	4	4	2	2	1	1	2	2	1	1	2	2	4	4	3	3	1	1	2	2	1	1	1	1
2	2	2	1	2	1	1	2	1	1	3	3	1	1	1	1	1	1	2	2	4	4	1	1	1	1	1	1	4	4	4	4	4	4	1	1	4	4	1	1	1	1	4	4	4	4	1	1	4	4
2	2	1	1	2	1	1	2	1	1	2	3	4	4	4	4	4	4	1	1	2	1	2	2	2	1	4	4	1	1	1	1	1	1	1	1	2	2	3	3	4	4	2	2	1	1	1	1	1	1
2	1	1	1	2	1	2	2	1	1	1	1	4	4	4	4	4	4	1	1	1	1	3	3	4	4	2	2	1	1	1	1	1	1	1	1	2	2	4	4	3	3	1	1	1	1	1	1	1	1
2	1	2	1	2	1	1	2	2	1	0	1	0	1	0	1	0	2	0	2	0	2	0	1	0	1	0	2	0	2	0	1	0	4	0	4	0	1	0	3	0	4	0	1	0	1	0	1	0	1
2	1	1	1	2	1	2	2	1	1	2	1	4	4	2	2	3	4	2	2	2	2	4	4	2	2	4	4	1	1	2	3	1	1	2	2	2	2	4	4	2	2	1	1	1	1	1	1	1	2
2	1	1	1	2	1	1	1	1	1	1	1	1	1	1	1	4	4	1	1	1	1	1	1	1	1	3	3	2	2	1	1	2	2	1	1	3	3	3	3	1	1	1	1	1	1	1	1	1	1
2	1	1	1	2	1	1	1	1	1	2	2	4	4	4	4	4	4	1	1	3	3	4	4	4	4	4	4	2	2	1	1	1	1	1	1	1	1	3	3	2	2	1	1	1	1	1	1	1	1
2	2	1	1	2	3	2	1	1	1	2	2	1	1	3	3	4	4	1	1	1	1	1	1	2	2	4	4	1	1	2	2	4	4	1	1	2	2	4	4	2	2	1	1	1	1	1	1	1	1
2	1	1	1	1	1	2	1	1	1	1	1	3	3	0	0	4	4	1	1	1	2	4	4	0	0	3	3	1	1	1	1	1	1	1	1	1	1	4	4	4	4	1	1	3	3	1	1	2	2
2	1	1	1	2	3	2	1	1	1	2	1	3	1	4	1	2	1	4	2	3	1	3	1	4	2	4	3	2	4	2	1	3	4	2	3	1	1	1	2	2	2	2	2	2	2	3	2	2	4
2	1	1	1	2	1	2	1	1	1	2	2	4	4	2	2	4	4	2	2	4	4	4	4	2	2	4	4	1	1	3	3	1	1	2	1	2	2	1	1	2	2	4	4	1	1	4	4	1	1
2	1	2	1	2	1	2	1	1	1	3	3	4	4	3	3	4	4	1	1	2	2	2	2	1	1	3	3	2	2	1	1	3	3	1	1	3	3	3	2	3	4	1	1	1	1	1	1	1	1
2	1	2	1	2	1	2	1	1	1	2	2	4	4	4	4	4	4	2	3	1	2	2	3	1	2	3	3	1	1	1	2	1	1	1	1	2	2	2	4	2	4	1	1	2	2	2	2	1	1
2	2	2	1	2	1	2	1	1	1	2	2	3	3	2	2	3	3	2	2	2	2	3	3	1	1	3	3	2	2	4	4	2	2	1	1	2	2	1	1	3	3	1	1	2	2	1	1	2	2
2	1	2	1	2	1	2	1	1	1	1	2	3	2	4	4	2	2	1	1	1	2	4	2	1	1	4	4	1	2	1	1	2	3	1	1	1	1	2	2	3	4	1	1	1	1	1	1	1	1
2	1	2	1	1	3	2	1	1	1	2	2	4	4	0	0	3	3	1	2	4	3	4	4	0	0	4	4	1	2	4	4	4	2	1	2	4	4	3	3	4	4	1	1	1	1	2	3	2	2
2	1	2	1	2	1	2	1	1	1	2	2	3	3	1	1	4	4	1	1	3	2	2	2	1	1	3	3	2	2	1	1	2	2	1	1	2	2	4	4	4	4	1	1	2	2	1	1	1	1
2	1	1	1	2	1	2	1	1	1	2	2	4	4	0	0	4	4	1	1	2	2	3	3	0	0	4	4	2	2	3	3	4	4	1	1	1	1	4	4	2	2	1	1	1	1	2	2	1	1
2	2	2	1	2	3	2	1	1	1	2	4	4	4	4	4	4	4	1	1	2	4	2	2	3	4	4	4	1	3	1	4	2	4	1	2	1	3	2	4	2	2	1	1	2	2	1	2	1	1
2	1	1	1	2	1	2	1	1	1	2	2	4	4	0	0	4	4	2	2	1	1	4	4	0	0	4	4	2	2	3	1	1	2	2	1	2	3	4	4	2	3	1	1	1	1	3	4	1	1
2	1	1	1	2	1	1	1	1	1	2	2	1	3	1	1	1	4	2	3	1	3	1	2	1	1	1	1	4	2	1	2	2	3	1	1	1	1	1	3	1	1	1	1	2	1	1	2	1	1
2	1	1	1	2	3	2	1	1	1	3	4	2	4	2	4	2	4	3	2	4	3	3	3	2	3	3	3	2	2	4	4	4	4	2	3	2	2	3	4	4	4	3	3	1	1	2	2	4	1
2	1	1	1	2	1	1	1	1	1	1	4	4	4	1	1	2	2	3	3	1	1	1	3	1	1	2	4	2	1	1	1	1	2	3	3	4	2	1	1	1	1	4	4	1	1	1	1	1	1
2	1	1	1	2	1	2	1	1	1	1	2	3	3	3	3	3	3	1	1	2	2	3	3	2	2	1	1	1	1	1	1	1	1	1	1	1	1	3	3	1	1	1	1	1	2	1	1	1	1
2	1	1	1	2	1	1	1	1	1	2	2	3	3	0	0	3	3	1	1	2	2	2	2	0	0	2	2	2	2	1	2	2	2	1	1	2	2	3	3	2	3	1	1	2	2	1	2	1	1
2	2	1	1	2	1	2	1	1	1	2	4	4	4	1	1	4	4	2	1	4	4	2	2	1	1	3	3	2	2	1	1	3	3	2	2	2	2	4	4	1	1	1	1	2	2	2	2	1	1
2	2	2	1	2	1	2	1	1	1	2	3	3	3	4	4	3	3	2	3	3	4	4	4	4	4	3	3	2	2	2	4	4	4	3	3	4	4	4	4	3	4	3	3	2	3	3	4	1	1
2	2	1	1	2	1	2	1	1	1	2	4	2	4	2	4	2	3	4	2	2	4	1	3	4	2	1	1	2	1	1	3	3	3	1	1	3	2	4	4	2	1	1	1	1	1	2	1	1	2
2	1	1	1	2	3	2	1	1	1	1	4	4	4	4	4	4	4	1	1	1	1	2	2	2	2	4	4	1	1	1	1	1	1	2	2	1	1	4	4	1	1	1	1	1	1	1	1	1	1
2	1	1	1	2	1	2	1	1	1	2	2	4	4	4	4	4	4	1	1	1	1	3	3	4	4	3	3	1	1	1	1	1	1	1	1	1	1	4	4	1	1	1	1	1	1	2	2	1	1
2	1	2	1	2	1	2	1	1	1	2	2	2	3	3	3	2	2	1	1	1	1	2	2	4	4	4	4	1	1	1	1	1	1	1	1	1	1	4	4	4	4	2	2	2	2	1	1	1	1
2	1	2	1	2	3	2	1	1	1	2	3	3	3	4	4	4	4	2	2	2	2	4	4	4	4	3	3	2	2	4	4	3	3	2	1	2	4	2	3	4	4	1	1	3	3	2	2	1	1
2	1	2	1	2	3	2	1	1	1	2	2	1	1	3	3	2	2	3	3	1	1	1	1	1	1	1	1	2	2	1	1	1	1	4	4	1	1	2	2	2	2	2	2	2	2	3	3	2	2
2	1	1	1	2	1	2	1	1	1	3	2	3	3	0	0	4	4	2	3	4	4	3	3	0	0	3	3	2	2	2	1	2	2	2	2	1	1	4	4	4	4	2	2	2	2	1	2	1	1
2	2	2	1	2	3	2	1	1	1	2	3	3	3	4	4	3	2	1	1	1	1	3	3	2	2	3	3	2	2	3	1	3	2	1	2	1	1	3	2	1	1	1	1	2	3	1	1	1	1
2	1	2	1	2	1	2	1	1	1	1	2	2	3	1	1	2	3	1	1	1	1	2	2	1	1	3	3	3	1	1	2	2	4	1	1	1	1	2	3	1	4	1	1	2	1	1	1	1	1
2	1	3	1	1	1	2	1	1	1	2	2	2	2	1	1	3	3	4	4	4	4	1	1	2	2	2	2	4	4	4	4	4	4	4	4	4	4	3	2	4	4	3	3	4	4	3	3	2	2
2	2	2	1	2	1	2	1	1	2	2	2	2	4	4	4	3	3	2	1	1	1	4	4	4	4	4	4	1	1	1	1	1	1	1	1	1	1	4	4	4	3	1	1	1	1	1	1	1	2
2	1	2	1	2	1	2	1	1	1	1	1	2	4	4	4	2	4	3	3	4	4	2	2	2	4	2	3	2	2	1	1	2	2	4	4	1	1	2	3	4	4	4	4	4	4	4	4	2	1
2	1	2	1	2	3	2	1	1	1	3	4	4	4	0	0	3	3	1	1	3	1	1	2	0	0	2	2	4	3	1	1	4	4	1	1	4	3	1	3	2	3	1	1	3	1	1	2	1	1
2	1	1	1	2	3	2	1	1	1	2	3	2	4	2	4	2	4	1	1	2	2	4	4	1	3	4	4	4	2	1	1	2	2	1	1	2	4	1	3	2	3	1	1	3	1	3	3	4	1
2	2	2	1	2	1	2	1	1	1	1	1	4	2	3	2	4	3	3	3	3	2	4	4	4	4	4	4	1	1	1	1	1	1	3	2	1	1	4	1	3	1	3	1	2	1	3	3	2	4
2	1	2	1	2	1	1	1	1	1	2	2	3	3	3	3	3	3	3	3	4	4	4	4	2	2	3	3	1	1	2	2	2	2	3	3	3	3	4	4	2	2	3	3	3	3	2	2	1	1
2	1	1	1	2	1	2	1	1	1	2	2	4	4	0	0	4	4	2	2	4	4	3	3	0	0	3	3	2	2	1	1	2	2	1	1	1	2	4	4	2	2	2	1	2	1	1	2	1	1
2	1	1	1	2	1	2	1	1	1	2	2	3	3	4	4	4	4	2	2	3	3	4	4	0	0	3	3	1	1	2	2	2	2	1	1	2	2	4	4	3	3	1	1	1	1	1	1	1	1
2	1	1	1	2	3	2	1	1	1	4	2	3	4	1	1	4	4	4	2	3	3	2	4	1	1	2	4	1	1	1	1	3	3	2	2	1	1	2	4	2	3	1	1	4	2	4	2	1	1
2	1	2	1	2	3	2	1	1	1	4	4	1	1	2	2	1	1	2	2	3	3	4	4	4	4	3	3	2	2	4	4	4	4	4	4	1	1	3	3	2	2	1	1	2	2	3	3	2	2
2	1	2	1	2	1	2	1	1	1	1	2	4	4	4	4	4	4	1	2	4	4	3	2	4	4	4	4	2	1	3	3	1	2	1	2	4	4	4	4	3	3	1	1	1	1	1	1	1	1
2	1	1	1	2	1	2	1	1	1	2	2	4	4	4	4	4	4	4	4	4	4	2	2	2	2	4	4	2	2	2	2	4	4	2	2	2	2	4	4	4	4	1	1	2	2	1	1	1	1
2	2	2	1	1	1	2	1	1	1	1	3	4	3	4	3	4	3	3	4	4	3	3	3	3	3	4	3	4	3	1	1	4	4	3	3	2	2	4	4	3	3	2	2	4	1	3	3	1	1
2	2	1	1	2	1	2	1	1	1	1	2	4	4	1	1	4	4	2	4	2	3	4	4	1	1	1	4	2	2	1	4	4	4	1	3	1	1	1	1	1	3	1	3	1	2	1	4	1	1
2	1	2	1	2	1	2	2	1	1	2	2	3	1	2	1	1	1	2	1	1	1	2	1	1	2	1	1	2	1	1	1	1	1	2	1	1	1	2	1	1	2	1	2	1	2	1	2	1	2
2	1	1	1	2	1	2	2	1	1	2	2	2	2	2	2	2	2	2	2	3	3	3	3	1	1	4	4	2	2	1	1	1	1	2	2	2	2	4	4	4	4	1	1	2	2	1	1	1	1
2	2	1	1	2	1	2	2	1	1	1	1	4	4	1	1	3	3	2	2	2	2	3	3	1	1	4	4	3	3	2	2	1	1	2	2	2	2	3	3	3	3	1	1	1	1	1	1	1	1
2	1	2	1	2	3	1	2	1	1	1	4	3	3	1	1	2	2	2	3	2	1	1	1	2	2	4	4	2	2	1	1	1	1	2	2	1	1	4	4	1	1	2	2	1	1	1	1	1	1
2	2	2	1	2	1	1	2	1	1	1	1	2	2	2	2	2	2	1	1	2	2	2	2	2	2	2	2	2	2	4	4	1	1	1	1	2	2	2	2	2	2	1	1	1	1	2	2	2	2
2	2	2	1	2	1	2	2	1	1	1	1	2	2	1	1	1	1	4	3	2	2	1	2	3	3	2	2	2	3	2	3	4	4	1	1	4	4	4	4	2	2	1	2	2	3	2	3	2	2
2	2	1	1	2	1	2	2	1	1	1	1	4	4	4	4	4	4	1	1	4	4	4	4	2	2	4	4	1	1	2	2	2	2	2	2	1	1	4	4	1	1	1	1	1	1	4	4	1	1
2	2	2	1	2	1	2	2	1	1	2	2	3	3	0	0	3	3	2	2	2	2	3	3	0	0	3	3	2	2	1	1	4	4	2	2	1	1	2	2	1	1	1	1	1	1	1	1	1	1
2	2	1	1	2	1	1	2	1	1	0	2	0	4	0	3	0	4	0	1	0	3	0	4	0	2	0	4	0	1	0	2	0	2	0	2	0	4	0	4	0	3	0	1	0	2	0	1	0	1
2	1	1	1	2	1	2	2	1	1	2	2	4	4	2	2	4	4	1	1	2	2	2	2	1	1	3	3	1	1	2	2	1	1	2	2	2	2	4	4	2	2	1	1	1	1	1	1	1	1
2	1	1	1	2	1	2	2	1	1	2	2	2	2	1	1	1	1	3	3	3	3	4	4	1	1	2	2	2	2	1	4	2	2	3	3	4	4	1	1	3	3	4	4	4	4	4	4	3	3
2	2	2	1	2	1	2	2	1	1	2	2	2	2	2	2	2	2	1	1	2	2	4	4	1	1	1	1	1	1	2	2	4	4	1	1	1	1	4	4	2	2	1	1	2	2	1	1	2	2
2	1	1	1	2	1	2	2	1	1	1	1	4	4	4	4	4	4	1	1	2	2	4	4	2	2	4	4	1	1	2	2	2	2	1	1	1	1	4	4	2	2	1	1	1	1	1	1	1	1
2	1	2	1	2	1	2	2	1	1	1	0	3	0	3	0	3	0	2	0	2	0	2	0	2	0	2	0	2	0	2	0	2	0	3	0	2	0	2	0	1	0	1	0	1	0	1	0	1	0
2	1	1	1	2	1	2	2	1	1	2	2	2	2	0	0	4	4	1	1	2	2	4	4	0	0	3	3	1	1	1	1	1	1	1	1	2	2	4	4	2	2	1	1	1	1	1	1	2	2
2	2	2	1	2	1	2	2	1	1	2	2	2	2	2	1	2	2	1	1	3	3	3	3	1	1	3	3	1	1	1	1	2	2	1	1	2	2	3	3	2	2	1	1	2	2	1	1	2	2
2	1	1	1	2	1	2	2	1	1	2	2	2	4	0	0	2	4	1	2	4	4	3	2	0	0	4	4	2	2	1	3	2	3	1	2	2	3	4	4	2	2	1	1	1	1	1	1	1	1
2	2	1	1	2	1	2	2	1	1	2	2	2	2	1	1	4	4	3	3	4	4	4	4	1	1	1	4	2	2	2	2	2	1	3	3	2	1	2	2	1	1	1	1	4	4	1	1	3	3
2	1	2	1	2	1	2	2	1	1	3	0	2	0	4	0	2	0	1	0	4	0	3	0	1	0	4	0	2	0	3	0	4	0	1	0	2	0	2	0	2	0	1	0	2	0	1	0	4	0
2	1	1	1	2	1	2	2	1	1	3	3	4	4	4	4	4	4	2	2	3	3	2	2	4	4	2	2	3	3	2	2	1	1	1	1	1	1	4	4	2	2	2	2	4	4	1	1	1	1
2	2	1	1	2	1	2	2	1	1	3	2	2	3	2	2	2	2	1	1	3	3	3	3	2	2	4	4	2	2	1	1	4	4	1	1	4	4	2	2	4	4	1	1	1	1	1	1	1	1
2	1	1	1	2	1	2	2	1	1	2	2	4	4	4	4	4	4	2	2	2	2	4	3	2	2	3	3	2	2	1	2	1	2	1	1	2	3	4	4	2	2	1	1	1	1	1	1	1	1
2	1	1	1	2	1	2	2	1	1	2	2	3	4	0	0	4	4	1	1	2	2	2	2	0	0	3	3	1	2	1	1	1	2	1	1	1	2	2	2	2	2	1	1	1	1	1	1	1	1
2	1	2	1	2	3	2	2	1	2	2	2	2	2	0	0	3	3	1	1	3	3	2	2	0	0	2	2	2	2	2	2	2	2	2	2	1	1	2	2	2	2	2	2	2	2	1	1	1	1
2	1	1	1	2	1	2	2	1	1	1	1	4	4	0	0	4	4	1	1	2	1	2	2	0	0	1	1	2	2	1	1	2	2	1	1	2	1	4	4	2	2	1	1	2	1	1	1	1	1
2	1	1	1	2	1	2	2	1	1	1	2	4	4	4	4	4	4	2	1	3	2	3	4	3	4	4	4	1	1	1	1	1	1	2	1	2	2	4	4	2	3	1	1	2	2	1	1	1	1
2	1	1	1	2	1	2	2	1	1	2	2	4	4	4	4	4	4	1	1	4	4	4	4	4	4	4	4	3	3	1	1	4	4	1	1	1	1	4	4	3	3	1	1	1	1	2	2	1	1
2	2	1	1	2	1	2	2	1	1	4	3	4	4	2	2	2	2	2	2	2	2	2	2	1	1	1	1	1	1	1	1	3	3	3	3	1	1	3	3	1	1	2	2	2	2	1	1	1	1
2	1	1	1	2	1	2	2	1	2	2	2	3	3	4	4	2	2	1	1	3	3	3	3	2	2	4	4	1	1	2	2	1	1	1	1	1	1	4	4	1	1	1	1	1	1	1	1	1	1
2	1	1	1	2	1	2	2	1	1	2	4	4	4	4	4	4	4	1	1	4	4	4	4	1	1	4	4	2	2	4	4	1	1	3	3	1	1	4	4	2	2	1	1	3	3	1	1	1	1
2	1	1	1	2	1	2	2	1	2	1	4	4	4	4	4	4	4	4	4	4	4	4	4	4	4	4	4	2	2	4	4	4	4	4	4	4	4	4	4	4	4	2	1	4	4	4	4	1	1
2	2	1	1	2	1	2	2	1	1	2	1	4	4	4	4	4	4	2	2	3	3	3	3	1	1	2	2	2	2	1	1	2	2	1	1	2	2	4	4	2	2	2	2	2	2	2	2	1	1
2	1	2	1	2	1	2	2	1	1	4	4	3	4	1	1	4	4	3	4	3	3	4	4	3	3	3	3	3	4	2	3	2	2	1	3	2	4	4	4	1	1	2	2	1	3	4	4	3	3
2	1	1	1	2	3	2	2	1	1	1	4	3	3	1	1	2	3	3	3	4	4	4	4	4	4	3	3	2	3	4	4	4	4	3	3	1	1	1	1	1	1	1	1	1	2	1	1	1	2
2	1	2	1	2	1	2	2	1	1	2	2	3	3	4	4	3	3	1	2	2	2	3	3	2	2	3	3	2	2	1	1	2	2	1	1	1	1	2	3	2	2	1	1	2	2	2	2	2	2
2	2	1	1	2	1	2	2	1	1	2	2	3	3	2	2	3	3	2	2	2	2	3	3	2	2	2	2	2	2	3	3	3	3	1	1	2	2	2	2	2	2	1	1	2	2	2	2	1	1
2	1	1	1	2	1	2	2	1	1	1	1	2	2	2	2	2	2	1	1	2	2	2	2	1	1	2	2	2	2	2	2	1	1	1	1	1	1	2	2	2	2	1	1	1	1	1	1	1	1
2	1	2	1	2	3	1	2	1	1	2	2	2	2	2	2	2	2	3	3	1	1	2	2	2	2	3	3	2	2	1	1	2	2	2	2	2	1	1	1	2	1	1	1	1	1	2	2	2	2
2	2	1	1	2	1	2	2	1	1	1	1	1	1	1	1	1	1	2	2	4	4	4	4	1	1	1	1	1	1	1	1	1	1	1	1	1	1	4	4	1	1	1	1	1	1	1	1	4	4
2	1	1	1	2	1	2	2	1	1	1	1	4	4	0	0	4	4	2	2	3	3	4	4	1	1	4	4	3	3	1	1	4	4	4	4	1	1	1	1	2	2	2	2	1	1	1	1	1	1
2	1	1	1	2	1	2	2	1	1	3	3	4	4	4	4	4	4	2	1	4	4	2	2	4	4	4	4	2	2	4	4	2	2	2	2	2	2	4	4	2	2	3	3	2	2	4	4	1	1
2	1	1	1	2	1	2	2	1	1	2	2	3	3	3	3	4	4	4	4	4	4	4	4	4	4	4	4	3	3	2	2	3	3	1	1	3	3	4	4	3	3	1	1	1	1	1	1	3	3
2	1	1	1	2	1	2	2	1	1	2	2	3	3	2	2	4	4	2	2	3	3	2	2	3	3	3	3	4	4	4	4	2	2	2	2	4	4	4	4	4	4	3	3	3	3	3	3	1	1
2	1	1	1	2	3	2	2	1	1	2	2	4	4	4	4	4	4	1	2	3	3	4	4	3	3	4	4	1	2	1	1	4	4	1	2	1	1	4	4	4	4	1	2	1	1	2	2	1	1
2	1	1	1	2	1	2	2	1	1	2	4	4	4	4	4	4	4	1	1	4	4	4	4	2	2	4	4	2	2	2	2	4	4	1	1	1	1	4	4	2	2	1	1	1	1	1	2	1	1
2	2	2	1	2	3	1	2	1	2	1	2	2	2	4	4	2	2	1	1	1	1	4	4	1	1	1	1	1	1	1	1	1	1	1	1	4	4	2	2	3	3	1	1	1	1	1	1	2	2
2	1	1	1	1	1	1	1	1	1	2	1	3	4	3	3	3	3	3	3	3	3	3	3	3	3	3	3	1	1	1	1	1	1	2	2	4	4	2	2	4	4	1	1	2	2	4	4	1	1
2	1	1	1	2	1	1	1	1	1	2	3	2	2	4	4	2	2	2	2	3	3	3	3	3	3	4	4	4	3	1	1	1	1	1	1	1	1	4	4	4	4	2	2	2	2	2	2	1	1
2	1	1	1	2	1	2	1	1	1	2	3	2	4	0	0	2	4	1	2	2	3	2	3	0	0	2	4	1	4	1	3	2	3	1	2	1	3	2	3	2	3	1	2	1	3	1	3	4	1
2	2	1	1	2	1	2	1	1	1	2	2	3	3	1	1	1	1	2	2	4	4	1	1	1	1	1	1	4	4	4	4	4	4	1	1	4	4	1	1	1	1	4	4	4	4	1	1	4	4
2	1	1	1	2	3	2	1	1	1	2	3	3	3	3	3	3	3	2	2	3	3	2	2	2	2	4	4	2	2	1	1	1	1	1	1	2	2	3	3	2	2	1	1	1	1	2	2	1	1
2	1	1	1	2	3	2	1	1	1	2	4	4	4	1	1	4	4	2	2	2	3	4	4	1	1	4	4	1	1	1	2	4	4	1	2	2	2	4	4	1	1	1	1	1	1	1	1	1	1
2	1	2	1	2	3	2	1	1	1	1	2	4	2	0	0	2	2	4	4	3	3	2	2	1	1	2	2	3	3	1	1	1	1	4	4	1	1	2	2	1	1	2	2	3	3	4	4	1	1
2	1	2	1	2	1	1	1	1	1	2	2	2	3	1	1	3	3	1	1	1	1	2	2	1	1	2	2	1	1	3	3	1	1	2	2	3	3	1	1	2	2	1	1	2	2	1	1	1	1
2	1	2	1	2	3	2	1	1	1	2	2	2	2	3	3	2	2	4	4	4	4	3	3	1	1	1	1	4	4	4	4	4	4	4	4	4	4	2	2	4	4	4	4	4	4	4	4	2	2
2	2	1	1	2	1	2	1	1	1	1	2	2	4	2	2	4	4	2	2	1	1	4	4	2	2	4	4	1	1	1	2	1	2	1	1	1	1	2	4	1	3	1	1	1	1	1	1	2	1
2	1	3	1	2	3	1	1	1	1	1	4	1	3	1	1	3	3	1	1	1	1	1	1	1	1	2	3	2	3	4	4	4	4	1	4	4	4	1	3	1	3	1	3	1	3	1	4	3	1
2	1	3	1	2	1	2	1	1	1	1	3	2	2	1	2	2	2	3	2	1	2	3	3	1	1	4	4	2	3	1	1	1	1	2	2	1	1	3	4	1	2	1	1	2	2	1	1	1	1
2	2	2	1	2	1	2	1	1	1	2	2	4	4	0	0	4	4	3	3	4	4	4	4	0	0	4	4	3	3	1	1	4	4	3	1	1	2	1	1	2	2	3	2	2	1	4	2	1	1
2	2	2	1	2	1	2	1	1	1	1	1	2	2	1	1	2	2	1	1	1	2	1	4	1	1	1	3	4	4	1	1	1	1	1	2	1	1	1	2	4	4	4	3	1	1	1	1	1	1
2	1	1	1	2	1	2	1	1	1	2	2	3	3	0	0	3	3	1	1	1	1	3	4	0	0	4	4	2	2	2	2	1	1	1	1	1	3	1	4	2	2	1	1	1	1	1	1	2	1
2	1	1	1	2	1	2	1	1	1	2	2	3	3	3	3	3	3	3	3	3	3	3	3	3	3	3	3	2	2	1	1	1	1	2	2	1	1	3	3	2	2	2	2	3	3	2	2	1	1
2	1	1	1	2	1	2	1	1	1	2	2	3	4	4	4	4	4	3	3	4	4	4	4	3	3	3	3	2	3	1	4	4	4	1	2	1	3	1	2	4	4	2	2	2	3	2	2	1	1
2	1	1	1	1	1	2	1	1	1	3	2	4	4	0	0	4	4	2	2	1	2	2	3	1	1	4	4	2	2	1	2	2	3	1	3	2	4	2	2	3	2	1	1	1	2	1	1	1	1
2	1	1	1	2	1	2	1	1	1	2	2	3	4	0	0	4	4	1	1	0	0	3	3	0	0	4	4	2	2	2	2	2	2	1	1	2	2	4	4	2	2	1	1	1	1	1	1	1	1
2	1	1	1	2	1	1	1	1	1	2	2	4	4	4	4	4	4	2	2	3	3	2	2	1	1	4	4	1	1	1	4	4	4	1	1	1	1	2	4	2	2	1	1	2	2	1	4	3	1
2	1	1	1	2	1	2	1	1	1	1	3	4	4	0	0	4	4	2	2	4	4	4	4	0	0	4	4	3	4	1	4	2	4	1	1	1	2	4	4	4	4	2	4	2	4	3	4	1	1
2	1	1	1	2	1	2	1	1	1	1	1	3	3	0	0	4	4	2	2	2	2	3	3	0	0	2	2	2	2	1	2	2	2	2	2	2	2	2	2	1	1	2	2	4	2	1	1	2	1
2	1	1	1	2	1	2	1	1	1	1	2	4	4	4	4	4	4	1	4	3	2	1	4	4	4	4	2	1	4	1	2	4	4	1	1	1	3	4	2	1	1	1	3	1	4	1	3	1	2
2	1	1	1	2	1	1	1	1	1	1	1	4	4	3	3	4	4	3	3	4	4	4	4	2	2	3	3	1	1	1	1	2	2	1	1	2	2	4	4	3	3	1	1	1	1	1	1	1	1
2	2	1	1	2	3	2	1	1	1	2	3	3	4	3	3	3	3	1	2	3	3	4	4	4	4	4	4	1	1	1	1	2	2	2	2	1	1	2	3	3	3	1	1	1	1	1	1	1	1
2	2	2	1	2	1	2	1	1	1	1	1	4	4	1	1	4	4	1	1	2	2	3	3	1	1	4	4	2	2	2	2	1	1	1	1	2	2	4	4	2	2	1	1	2	1	1	1	1	1
2	1	2	1	2	1	2	1	1	2	2	2	2	2	1	1	2	2	1	2	2	2	2	2	3	3	4	2	1	3	1	1	1	2	1	1	1	1	1	1	3	4	1	1	2	1	1	1	1	1
2	1	2	1	2	1	2	1	1	2	1	2	4	4	3	3	4	4	2	2	2	2	3	3	4	4	3	3	2	4	4	4	2	3	4	4	4	4	3	2	3	3	2	3	3	4	4	4	1	2
2	1	1	1	2	1	2	1	1	1	1	1	4	4	1	1	4	4	1	1	3	3	4	3	0	0	4	4	2	2	1	1	3	4	2	2	4	4	4	4	4	4	1	1	1	2	1	1	1	1
2	2	1	1	2	1	2	1	1	1	2	2	2	2	1	1	3	3	3	3	4	4	2	2	3	3	3	3	3	3	1	1	3	3	2	2	3	3	2	2	4	4	2	2	4	4	2	2	3	3
2	2	3	1	2	1	2	1	1	1	2	2	3	3	1	1	2	2	3	3	2	2	2	2	1	1	3	3	1	1	3	3	2	2	1	1	2	2	3	3	3	3	1	1	1	1	1	1	1	1
2	1	1	1	2	1	2	1	1	1	0	2	0	4	0	2	0	4	0	3	0	4	0	3	0	3	0	3	0	4	0	4	0	4	#NULL!	1	0	1	0	4	0	4	0	1	0	4	0	3	0	1
2	1	1	1	2	1	2	1	1	1	2	1	3	4	4	4	3	4	1	1	4	4	4	4	3	4	4	4	2	1	1	2	1	1	1	1	1	1	4	4	1	2	1	1	1	1	1	1	1	1
2	1	1	1	2	1	1	1	1	1	2	2	4	4	4	4	3	3	2	2	4	4	3	3	4	4	3	3	2	2	4	4	4	4	2	2	4	4	3	3	2	2	1	1	2	2	2	1	4	1
2	1	2	1	2	3	2	1	1	1	2	2	4	4	4	4	4	4	2	1	4	4	3	2	2	1	4	4	3	4	1	1	2	1	2	3	1	1	4	4	1	1	1	1	1	1	4	4	1	1
2	1	1	1	2	1	2	1	1	1	2	1	3	2	1	1	3	3	3	2	4	4	4	4	1	1	4	4	3	2	1	1	1	1	2	3	2	2	1	3	1	2	1	1	2	1	2	2	1	1
2	1	1	1	2	1	2	1	1	1	2	1	4	4	0	0	4	4	1	1	2	2	2	2	4	4	1	2	2	1	2	1	2	2	1	1	1	1	4	4	2	1	1	1	2	1	2	2	1	1
2	1	1	1	2	1	2	1	1	1	2	2	4	4	4	4	4	4	4	4	3	4	4	4	4	4	4	4	1	1	1	1	2	2	1	2	1	1	4	4	2	2	1	1	2	2	1	1	1	1
2	2	1	1	2	1	2	1	1	1	1	2	4	4	4	4	4	4	1	2	4	4	4	4	3	3	4	4	2	2	1	2	1	1	1	1	1	2	4	4	2	2	1	1	1	2	1	1	1	1
2	1	1	1	2	1	2	1	1	1	2	2	2	3	0	0	3	4	3	2	2	2	3	3	0	0	4	4	3	2	1	4	1	2	3	2	2	2	4	4	2	2	1	1	2	2	2	3	1	1
2	1	1	1	2	1	2	1	1	1	2	2	1	1	2	2	2	2	2	1	3	3	3	3	2	2	3	3	3	3	2	2	2	2	3	3	4	4	4	4	3	3	2	2	3	3	1	1	1	1
2	2	1	1	2	1	1	1	1	2	1	1	2	2	2	2	2	2	1	1	1	1	2	2	2	2	2	2	2	2	4	4	4	4	1	1	1	1	2	2	1	1	1	1	1	1	1	1	1	1
2	2	1	1	2	1	2	1	1	1	2	3	3	4	1	1	4	4	4	4	4	4	2	2	1	1	1	1	4	4	1	1	2	2	1	1	4	4	3	3	1	1	2	2	4	4	4	4	1	1
2	1	1	1	2	1	1	1	1	1	2	1	4	4	4	4	4	4	2	2	3	4	3	3	4	4	4	4	2	2	1	1	2	2	2	2	1	2	4	3	3	3	2	2	1	1	2	2	1	1
2	1	1	1	2	1	2	1	1	1	3	2	4	4	2	2	4	4	3	2	4	4	4	4	1	2	1	2	4	4	4	4	3	2	1	1	1	1	2	3	1	1	1	1	3	2	3	2	1	1
2	1	1	1	2	1	2	2	1	1	2	2	2	2	2	2	2	2	2	2	2	2	2	1	1	1	2	2	2	2	1	1	2	2	1	1	1	1	2	2	2	2	2	2	2	2	2	2	2	1
2	1	1	1	2	1	1	2	1	1	1	1	4	4	4	4	4	4	1	1	2	2	4	4	4	4	1	3	1	1	1	1	1	1	1	1	1	1	4	4	1	1	1	1	1	1	1	1	1	1
2	1	1	1	2	1	2	2	1	1	2	2	4	4	4	4	4	4	1	1	4	4	2	2	2	2	4	4	1	1	2	2	3	3	1	1	2	2	4	4	2	2	1	1	1	1	2	2	1	1
2	1	1	1	2	1	2	2	1	1	2	2	4	4	1	1	4	4	1	1	2	2	3	3	1	1	3	3	2	2	2	2	1	1	1	1	1	1	4	4	2	2	1	1	2	2	1	1	1	1
2	1	2	1	2	1	2	2	1	1	2	3	3	4	4	2	4	4	1	2	2	3	2	4	3	3	4	3	2	2	1	2	1	2	1	2	1	1	3	3	2	3	1	2	2	3	1	2	1	1
2	1	1	1	2	1	2	2	1	1	1	1	4	4	4	4	4	4	2	2	4	4	3	3	2	3	4	4	3	2	1	2	3	2	1	1	3	3	4	4	2	3	1	1	2	2	1	1	1	1
2	1	1	1	2	1	2	2	1	1	2	2	4	4	4	4	4	4	1	2	2	2	2	3	2	2	4	4	2	2	1	2	2	2	1	1	2	3	4	4	3	3	1	1	1	2	1	1	1	1
2	1	1	1	2	1	2	2	1	1	2	2	4	4	4	4	4	4	3	3	4	4	4	4	2	2	4	4	3	3	1	1	2	2	1	1	2	2	4	4	2	2	1	1	1	1	4	4	1	1
2	1	1	1	2	1	2	2	1	1	3	3	4	4	4	4	4	4	1	1	4	4	2	2	4	4	4	4	1	1	3	3	1	1	1	1	1	1	4	4	1	1	1	1	1	1	1	1	1	1
2	2	1	1	2	1	2	2	1	1	2	2	3	3	1	1	4	4	2	2	1	1	1	1	1	1	3	3	2	2	2	2	2	2	1	1	1	1	1	1	3	2	1	1	2	2	1	1	1	1
2	2	1	1	2	3	2	2	1	1	2	2	3	4	2	2	4	4	2	2	3	3	2	2	1	1	4	4	2	2	2	2	2	3	1	1	2	2	4	4	2	2	1	1	2	2	2	2	1	1
2	1	2	1	2	1	2	2	1	1	1	1	3	3	3	3	3	3	2	2	2	2	3	3	2	2	2	2	3	3	2	2	1	1	2	2	2	2	3	3	2	2	2	2	2	2	2	2	1	1
2	1	1	1	2	1	2	2	1	1	2	2	3	4	3	4	4	4	1	2	3	3	3	2	3	4	4	4	1	2	2	2	4	4	1	2	2	2	2	3	1	2	1	1	2	3	2	2	2	2
2	1	2	1	2	1	2	2	1	1	2	2	4	4	0	0	4	4	2	1	3	3	3	3	0	0	3	3	2	2	2	3	3	3	2	2	3	3	4	4	3	3	1	1	1	1	1	1	1	1
2	1	1	1	2	1	2	2	1	1	1	1	4	4	1	1	4	4	1	1	4	4	2	2	1	1	2	2	1	1	1	1	1	1	1	1	2	2	4	4	2	2	1	1	1	1	1	1	1	1
2	1	1	1	2	3	2	2	1	2	1	2	4	4	4	4	4	4	1	2	1	2	1	1	1	1	2	2	1	1	1	1	1	1	1	1	1	1	4	4	1	1	1	2	1	2	1	2	1	1
2	1	1	1	2	1	2	2	1	1	2	2	2	2	2	2	2	2	2	2	1	1	2	2	2	2	2	2	2	2	2	2	2	2	1	2	2	2	2	2	2	2	2	2	3	3	1	1	1	1
2	2	1	1	2	1	2	2	1	1	1	1	2	2	2	2	0	0	2	2	2	2	2	2	1	1	1	1	2	2	1	1	1	1	1	2	1	1	1	2	2	2	1	1	2	2	2	2	1	1
2	1	1	1	2	1	2	2	1	1	1	1	4	4	4	4	4	4	2	2	3	3	3	3	3	3	2	2	1	1	1	1	2	2	1	1	3	3	3	3	2	2	1	1	2	2	2	2	1	1
2	2	1	1	2	1	2	2	1	1	2	2	3	3	2	2	3	3	1	1	4	4	2	2	2	2	4	4	1	1	1	1	2	2	1	1	1	1	4	4	1	1	1	1	1	1	1	1	1	1
2	2	1	1	2	1	2	2	1	1	1	1	3	3	1	1	1	3	1	1	3	3	3	3	1	1	4	4	3	3	1	1	1	1	2	2	1	1	4	4	2	2	2	2	1	1	1	1	2	2
2	1	1	1	2	1	2	2	1	1	2	2	3	3	3	3	3	3	2	2	2	2	3	3	3	3	4	4	3	3	1	1	1	1	2	2	2	2	3	3	4	4	1	1	2	2	2	2	1	1
2	1	1	1	2	1	2	2	1	1	1	1	4	4	1	1	4	4	2	2	4	4	3	3	1	1	4	4	1	1	3	3	2	2	2	2	3	3	4	4	3	3	1	1	1	1	1	1	1	1
2	1	1	1	2	1	2	2	1	1	1	1	4	4	0	0	4	4	1	1	3	2	3	3	0	0	4	4	1	1	1	1	1	1	1	2	2	3	4	4	2	3	1	1	1	1	1	1	1	1
2	1	1	1	2	1	2	2	1	1	2	2	3	4	1	1	4	4	3	3	4	3	2	2	2	3	2	2	4	3	4	4	3	3	3	2	2	2	2	2	3	4	3	3	2	3	3	3	2	3
2	2	1	1	2	1	2	2	1	1	2	2	4	4	4	4	4	4	2	2	4	4	3	3	4	4	4	4	2	2	1	1	2	2	1	1	4	4	4	4	4	4	4	4	2	2	3	3	1	1
2	1	1	1	2	1	2	2	1	1	2	3	4	4	4	4	4	4	1	1	3	3	4	4	4	3	4	3	1	4	1	4	4	4	1	2	2	3	4	4	4	4	1	2	1	2	1	2	1	1
2	1	2	1	2	1	2	2	1	1	2	2	3	3	0	0	4	4	1	2	3	4	4	3	0	0	4	4	2	2	1	1	1	1	2	3	2	2	4	4	1	1	1	1	1	2	1	1	1	1
2	1	1	1	2	1	2	2	1	1	2	2	4	4	4	4	4	4	2	2	3	4	3	3	4	4	4	4	4	3	2	2	2	2	1	1	3	3	4	4	3	3	2	2	2	2	1	2	1	1
2	1	1	1	2	1	2	2	1	1	2	2	4	3	3	4	4	4	4	4	3	3	3	3	2	2	2	2	2	2	2	2	2	2	2	2	1	1	3	3	1	1	1	1	1	1	2	2	2	2
2	1	1	1	2	3	2	2	1	1	2	3	2	4	1	1	3	4	1	2	1	2	1	1	1	1	2	2	1	3	1	2	1	2	1	1	1	1	4	4	2	3	1	1	1	1	1	1	1	1
2	1	1	1	2	1	2	2	1	1	2	3	4	4	0	0	4	4	1	1	4	3	3	4	0	0	4	4	2	2	1	2	1	1	1	1	1	1	3	4	1	3	1	1	2	2	1	1	1	1
2	1	2	1	2	1	2	2	1	1	1	2	2	4	3	4	3	4	1	2	1	1	2	2	1	2	4	3	2	1	1	2	3	1	1	1	1	2	3	2	4	1	1	1	2	1	1	1	1	1
2	1	2	1	2	1	2	2	1	1	1	3	3	3	1	1	3	3	2	2	1	1	2	2	1	1	1	1	1	1	2	2	2	2	1	1	2	2	1	1	2	2	1	1	2	2	1	1	1	1
2	1	1	1	2	1	2	2	2	1	2	2	4	4	4	4	4	4	2	2	2	2	1	1	3	3	4	4	2	2	2	2	1	1	1	1	2	2	4	4	2	2	2	2	2	2	1	1	1	1
2	2	1	1	2	1	2	2	1	1	2	1	1	1	2	2	3	3	1	1	1	1	2	2	1	1	4	4	2	2	3	3	2	2	1	1	3	3	1	1	4	4	1	1	2	2	1	1	2	2
2	2	1	1	2	1	2	2	1	1	2	2	3	4	1	1	4	4	1	1	3	4	4	4	1	1	4	4	2	2	3	4	2	3	3	3	1	2	3	4	3	4	1	1	2	3	1	1	1	1
2	1	1	1	2	1	2	2	1	1	1	1	3	3	4	4	4	4	1	1	3	3	2	2	4	4	4	4	1	2	1	2	4	4	1	1	2	2	4	4	2	2	1	1	2	2	2	2	1	1
2	2	1	1	2	3	2	2	1	1	2	2	4	4	1	1	4	4	2	2	4	4	3	3	1	1	4	4	2	2	2	2	2	2	2	2	1	1	3	3	2	2	1	1	2	2	2	2	1	1
2	1	1	1	2	1	2	2	1	1	1	1	4	4	4	4	4	4	1	1	2	2	2	2	4	4	4	4	1	1	1	1	1	1	1	1	1	1	4	4	4	4	1	1	1	1	1	1	1	1
2	2	1	1	2	1	2	2	1	1	2	2	2	2	2	2	2	2	1	1	2	2	2	2	2	2	2	2	1	1	1	1	1	1	1	1	2	2	1	1	1	1	1	1	1	1	1	1	1	1
2	2	2	1	2	1	2	2	1	1	3	2	2	3	1	1	2	3	2	3	1	1	4	2	1	1	2	2	2	3	2	3	1	1	2	3	3	2	1	1	1	1	3	4	4	4	1	1	3	2
2	1	2	1	2	1	2	2	1	1	1	2	3	4	3	3	3	3	2	2	1	1	2	2	2	2	4	3	1	2	2	2	1	1	1	1	1	1	2	3	1	2	1	1	1	1	1	2	1	1
2	1	1	1	2	1	2	2	1	1	1	1	4	4	1	1	4	4	1	2	4	4	4	4	2	1	4	4	1	1	1	3	1	1	1	2	1	1	4	4	1	2	1	1	1	1	1	3	1	1
2	1	1	1	2	3	2	2	1	1	1	1	4	4	4	4	4	4	1	1	4	4	4	4	4	4	4	4	1	1	1	2	1	1	1	1	1	1	3	4	2	3	1	1	1	2	1	1	1	1
2	1	1	1	2	1	2	2	1	1	1	1	3	4	1	1	4	4	1	1	4	3	4	4	1	1	4	4	1	1	1	2	1	1	1	1	1	1	4	4	1	1	1	1	1	1	2	2	1	1
2	1	1	1	2	1	2	2	1	1	1	4	4	4	4	4	4	4	1	1	1	1	4	4	4	4	4	4	1	1	1	1	1	1	1	1	1	1	4	4	1	1	1	1	1	1	1	1	1	1
2	1	1	1	2	1	2	2	1	1	1	2	4	4	4	4	4	4	1	1	4	4	3	3	4	4	4	4	1	1	1	1	1	2	1	1	1	1	4	4	1	1	1	1	1	1	1	1	1	1
2	1	1	1	2	1	2	2	1	1	1	2	4	4	4	4	4	4	2	2	2	2	3	2	2	2	2	2	1	1	1	1	1	1	1	1	1	1	4	4	4	4	1	1	2	2	2	2	4	4
2	1	1	1	2	1	2	2	1	2	1	1	4	4	1	1	4	4	1	1	1	1	1	1	1	1	4	4	1	1	1	1	1	1	1	1	1	1	4	4	3	3	1	1	1	1	1	1	1	1
2	1	1	1	2	1	2	2	1	1	1	1	4	4	1	1	4	4	1	1	4	4	4	4	4	4	4	4	1	1	3	3	2	2	1	1	1	1	4	4	3	3	1	1	1	1	1	1	1	1
2	1	1	1	2	3	2	2	1	1	1	1	4	4	4	4	4	4	1	1	1	1	1	1	1	1	2	2	1	1	1	1	1	1	1	1	1	1	4	4	1	1	1	1	1	1	1	1	1	1
2	2	2	1	2	1	2	2	1	1	2	2	2	2	1	1	1	1	2	2	2	2	3	3	1	1	1	1	3	3	1	1	1	1	2	2	4	4	1	1	1	1	2	2	2	2	1	1	2	2
2	1	1	1	2	1	2	2	1	1	1	1	4	4	3	3	4	4	1	1	2	2	2	2	2	2	2	2	2	2	2	2	1	1	1	1	1	1	4	4	3	3	1	1	1	1	3	3	1	1
2	1	1	1	2	1	2	2	1	1	1	1	4	4	4	4	4	4	1	1	4	4	4	4	1	1	4	4	1	1	1	1	1	1	1	1	1	4	4	4	1	1	1	1	1	1	1	1	1	1
2	1	1	1	2	1	2	2	1	1	2	2	4	4	4	4	4	4	2	2	4	4	4	4	4	4	4	4	4	4	1	1	1	1	1	1	1	1	4	4	4	4	1	1	1	1	2	2	1	1
2	1	1	1	2	1	2	2	1	1	1	2	4	4	0	0	4	4	1	1	4	4	2	2	0	0	3	3	1	2	1	4	4	4	1	1	1	1	4	4	4	4	1	1	2	2	4	4	1	1
2	1	1	1	2	1	2	2	1	1	1	1	4	4	4	4	4	4	1	1	4	4	4	4	4	4	4	4	1	1	4	4	3	3	1	1	4	4	4	4	4	4	1	1	2	2	1	1	1	1
2	2	1	1	2	1	2	2	1	1	1	1	4	4	3	3	4	4	1	1	3	3	4	4	2	2	4	4	2	2	2	2	2	2	1	1	1	1	4	4	4	4	1	1	1	1	4	4	1	1
2	1	2	1	2	1	2	2	1	1	1	1	3	3	1	1	3	3	1	1	2	2	4	4	4	4	4	4	2	2	1	1	2	2	1	1	1	1	4	4	3	4	1	1	1	1	1	1	2	2
2	2	1	1	2	3	2	2	1	1	2	2	2	3	4	4	3	4	1	1	2	2	3	3	2	2	3	3	2	2	4	4	2	2	1	1	2	2	4	4	4	4	1	1	2	2	1	1	2	1
2	1	1	1	2	3	2	2	1	1	2	3	2	3	1	1	3	4	1	1	3	3	2	2	1	1	2	2	1	1	1	4	3	3	1	1	2	2	4	4	3	3	1	1	1	1	1	1	1	1
2	1	1	1	2	1	2	2	1	1	2	2	4	4	1	1	4	4	1	1	2	2	4	4	1	1	4	4	1	1	1	1	1	1	1	1	2	2	4	4	2	2	1	1	1	1	2	2	1	1
2	1	1	1	2	1	2	1	1	2	1	1	3	4	1	1	3	3	2	2	3	2	2	4	1	1	2	4	3	1	1	1	2	2	4	4	1	1	2	3	3	4	1	1	1	1	1	1	1	1
2	1	1	1	2	1	2	1	1	1	1	1	4	4	4	4	4	4	1	1	2	4	4	4	4	4	4	4	2	2	1	4	3	4	4	4	1	1	4	4	4	4	1	2	1	2	1	1	1	1
2	1	1	1	1	3	2	1	1	1	2	2	3	3	2	4	4	4	1	2	3	3	3	3	2	2	3	3	3	3	2	2	2	2	2	3	1	2	3	3	3	3	1	1	2	2	1	1	2	2
2	1	2	1	2	3	1	1	1	1	4	3	1	4	4	4	3	2	4	3	2	4	2	2	3	3	1	1	3	2	4	3	2	1	1	1	4	4	1	4	1	1	3	2	1	1	1	1	1	1
2	1	1	1	2	1	2	1	1	1	1	1	4	4	0	0	4	4	1	1	2	1	4	4	0	0	3	3	1	1	1	1	4	4	1	1	1	1	4	4	3	3	1	1	1	1	1	1	1	1
2	1	2	1	2	1	2	1	1	1	2	1	2	2	1	1	2	2	1	1	1	2	1	1	1	1	2	2	1	1	2	2	1	1	1	2	1	1	3	2	2	3	1	1	1	1	1	1	1	1
2	1	2	1	1	1	2	1	1	1	2	2	2	1	1	1	2	2	2	2	2	4	2	2	1	1	1	3	4	4	2	2	2	3	3	2	2	2	1	1	4	3	2	2	3	4	2	2	4	3
2	1	1	1	2	1	2	1	1	1	2	4	0	0	4	4	4	4	1	1	3	3	2	2	4	4	4	4	1	1	4	2	3	3	2	2	1	1	4	4	4	4	1	1	1	1	2	2	1	1
2	1	1	1	1	1	2	1	1	1	2	3	4	4	4	4	4	4	2	2	3	2	4	4	4	4	4	4	2	2	2	2	1	4	1	1	2	2	3	3	1	1	1	1	1	1	1	1	1	1
2	1	1	1	2	1	2	1	1	1	1	2	4	4	0	0	4	4	1	2	1	4	4	4	0	0	4	3	1	2	1	1	1	1	1	1	1	2	4	4	1	1	1	1	2	2	1	1	1	1
2	1	1	1	2	1	2	1	1	1	4	4	3	3	0	0	4	4	1	1	4	4	3	3	0	0	4	4	4	4	4	4	2	2	1	1	4	4	4	4	4	4	1	1	2	2	4	4	4	1
2	1	1	1	2	1	2	1	1	1	2	3	4	4	0	0	4	4	2	2	1	2	3	3	0	0	2	2	1	2	1	4	4	2	1	2	2	2	2	3	4	4	1	1	2	4	1	1	1	1
2	1	1	1	2	1	1	1	1	1	1	1	4	4	0	0	4	4	1	2	1	1	4	3	0	0	4	4	1	2	1	4	3	4	1	2	1	1	4	2	4	4	1	1	1	3	2	1	1	1
2	1	1	1	2	1	2	1	1	1	1	2	4	4	1	2	4	4	1	1	4	3	3	3	2	2	4	4	2	3	1	2	2	1	1	1	2	2	4	4	2	3	1	1	1	1	1	2	1	1
2	1	1	1	2	1	2	1	1	1	2	2	4	4	0	0	4	4	4	4	1	1	4	4	0	0	4	4	2	2	2	2	2	2	3	3	4	4	3	3	3	3	3	3	2	2	3	3	1	1
2	1	1	1	2	1	2	1	1	1	1	1	4	4	0	0	4	4	1	2	4	4	4	4	0	0	4	4	2	3	1	1	3	3	1	1	4	4	4	4	2	2	1	1	1	1	2	3	1	1
2	1	2	1	2	1	1	1	1	1	2	2	2	2	2	2	2	2	2	2	3	3	3	3	1	1	2	2	3	3	4	4	4	4	3	3	4	4	3	3	1	1	2	2	4	4	4	4	2	2
2	1	2	1	2	1	1	1	1	1	2	2	2	3	0	0	3	2	1	1	4	2	4	4	0	0	2	2	1	1	4	4	1	1	1	1	1	1	1	1	1	1	2	2	4	4	4	4	4	1
2	1	1	1	2	1	2	1	1	1	2	2	4	4	4	3	4	4	3	3	4	4	4	4	1	1	4	4	2	2	2	2	1	1	1	1	3	3	4	4	2	2	1	1	2	2	2	1	2	2
2	1	1	1	2	1	2	1	1	1	1	1	4	4	0	0	4	4	1	1	2	2	4	3	0	0	4	4	1	1	2	2	3	3	1	1	1	1	4	4	3	3	1	1	2	2	3	3	1	1
2	1	1	1	2	1	2	2	1	1	0	1	0	4	0	1	0	4	0	1	0	4	0	0	0	0	0	2	0	4	0	3	0	1	0	1	0	1	0	4	0	4	0	1	0	3	0	1	0	4
2	1	1	1	2	1	2	2	1	1	3	3	4	4	4	4	4	4	2	2	1	2	3	2	4	4	4	3	2	3	1	1	3	2	4	3	1	1	2	1	4	4	3	4	1	1	1	1	1	1
2	1	2	1	2	1	2	2	1	1	3	3	4	4	1	1	4	4	1	1	2	2	1	1	2	2	4	4	2	2	4	4	3	3	1	1	4	4	4	4	4	4	1	1	2	2	2	2	1	1
2	1	1	1	2	1	2	2	1	1	1	1	2	2	0	0	3	4	1	1	4	4	3	4	0	0	4	4	1	1	1	1	4	4	1	1	1	1	4	4	3	2	1	1	1	1	1	1	1	1
2	1	2	1	2	1	2	2	1	1	1	1	2	2	2	2	4	4	1	1	2	2	4	4	2	2	2	2	2	2	1	1	1	1	2	2	2	1	3	3	1	1	1	1	1	1	1	1	1	1
2	1	1	1	2	3	2	2	1	1	2	3	2	3	4	4	2	2	1	1	3	3	1	1	1	1	4	4	1	1	1	1	1	1	4	4	3	3	4	4	4	4	1	1	1	1	2	2	1	1
2	1	2	1	2	3	2	2	1	1	1	2	2	3	0	0	3	4	1	3	1	3	2	1	0	0	1	2	2	4	2	3	1	1	1	1	1	1	3	4	2	2	1	2	1	4	1	4	1	2
2	1	2	1	2	1	2	2	1	1	1	2	4	4	0	0	2	4	2	3	3	3	2	2	0	0	2	3	3	3	2	2	1	2	2	3	1	3	3	4	1	2	1	1	1	2	1	1	1	1
2	1	1	1	2	1	2	2	1	1	1	1	3	2	0	0	4	4	2	1	1	1	4	4	0	0	2	4	1	1	1	1	4	2	4	4	1	1	1	1	4	4	3	2	4	4	3	1	4	4
2	1	1	1	2	3	2	2	1	1	0	4	0	4	0	0	0	4	0	2	0	4	0	3	0	0	0	4	0	4	0	2	0	2	0	1	0	1	0	4	0	2	0	1	0	4	0	1	0	1
2	2	2	1	2	1	2	2	1	1	2	2	2	2	1	1	1	1	1	1	3	3	3	3	1	1	1	2	2	2	1	2	1	2	1	2	1	1	1	2	1	1	1	1	3	2	1	1	1	1
2	1	1	1	2	3	2	2	1	1	1	1	4	4	4	4	4	4	1	1	2	2	3	3	3	3	4	4	1	1	1	1	3	3	1	1	2	2	4	4	3	3	1	1	1	1	1	1	1	1
2	1	1	1	2	1	2	2	1	1	2	2	2	3	3	3	3	3	2	3	2	3	2	2	1	2	3	3	2	3	1	1	1	2	1	1	2	3	2	3	2	2	1	1	2	2	1	1	1	1
2	2	2	1	2	1	2	2	1	1	1	2	4	3	3	2	4	2	1	4	3	4	4	3	4	2	4	1	1	4	2	3	4	4	1	3	3	3	4	1	3	3	1	2	1	4	1	1	1	2
2	1	1	1	2	1	2	2	1	1	2	1	4	4	1	1	3	4	3	2	3	3	3	2	1	1	4	4	2	1	1	1	1	1	1	1	2	2	4	4	3	3	2	1	1	1	1	1	1	1
2	2	1	1	2	1	2	2	1	1	1	2	1	1	4	4	4	4	1	1	3	3	2	2	4	4	4	4	3	3	1	2	1	1	1	1	1	1	4	4	2	2	1	1	1	1	1	1	1	1
2	1	1	1	2	3	2	2	1	2	2	2	2	2	0	0	2	3	1	1	3	2	3	3	0	0	2	2	1	2	2	4	0	0	1	1	2	2	1	2	2	2	1	2	1	1	1	1	2	2
2	1	1	1	2	1	2	2	1	1	1	1	1	4	0	0	4	4	2	2	4	4	4	4	1	1	4	4	4	4	1	1	1	1	2	2	1	1	4	4	4	4	2	2	2	2	2	2	1	1
2	1	1	1	2	1	2	2	1	1	3	3	4	4	4	4	4	4	4	4	3	3	2	2	1	1	4	4	3	3	4	4	3	3	2	2	3	3	4	4	4	4	1	1	3	3	2	2	1	1
2	1	1	1	2	1	2	2	1	1	2	2	4	4	4	4	4	4	2	3	3	4	4	4	4	4	4	4	2	2	2	3	4	4	1	1	2	2	4	4	4	4	1	1	2	2	1	1	1	1
2	2	1	1	2	1	2	2	1	1	2	3	4	3	3	3	2	2	3	4	3	3	4	3	3	2	1	3	1	2	2	1	2	1	1	1	4	4	2	3	2	1	1	1	1	1	2	1	1	2
2	1	1	1	2	1	2	2	1	1	2	2	4	3	0	0	3	4	1	1	4	4	3	4	0	0	4	4	2	2	1	1	1	1	1	1	1	1	4	4	2	3	1	1	1	1	1	1	1	1
2	1	1	1	2	1	2	2	1	1	1	2	4	4	0	0	4	4	1	1	2	2	3	3	0	0	4	4	2	2	1	1	1	1	1	1	2	2	4	4	2	2	1	1	2	1	1	1	1	1
2	1	1	1	2	1	2	2	1	1	1	1	1	1	0	0	1	1	2	2	2	2	2	2	0	0	3	3	2	2	1	1	1	1	2	2	2	2	3	3	2	1	1	1	1	1	1	1	1	1
2	1	1	1	1	1	2	2	1	1	2	2	4	4	0	0	4	4	1	1	1	1	3	3	0	0	4	4	2	2	4	4	1	1	1	1	1	1	4	4	1	1	1	1	1	1	1	1	1	1
2	1	1	1	2	1	2	2	1	1	1	1	4	4	0	0	4	4	1	1	2	2	2	2	0	0	4	4	1	1	2	2	2	2	1	1	1	1	4	4	1	1	1	1	1	1	1	1	1	1
2	1	1	1	2	1	2	2	1	1	1	1	4	4	0	0	4	4	1	1	2	2	2	2	0	0	4	4	2	1	1	1	1	1	1	1	1	2	4	4	2	2	1	1	1	1	1	1	1	1
2	2	1	1	2	1	2	2	1	1	1	1	4	4	2	2	4	4	2	2	2	2	2	2	1	1	4	4	1	1	1	1	1	1	2	2	1	1	4	4	4	4	2	2	1	1	2	2	1	1
2	2	1	1	2	1	2	2	1	1	1	1	4	4	2	4	4	4	4	4	2	2	3	4	2	4	4	4	2	2	1	1	1	1	1	1	1	1	4	4	2	2	1	1	1	1	1	1	1	1
2	1	1	1	2	1	2	2	1	1	2	1	4	4	4	4	4	4	1	1	1	1	1	1	1	1	4	4	1	1	1	1	1	1	1	1	1	1	3	3	1	1	2	1	1	1	1	1	1	1
2	1	1	1	2	1	2	2	1	1	2	1	4	4	0	0	4	4	2	3	2	2	3	4	0	0	4	4	2	3	1	2	2	1	1	1	2	2	4	4	2	2	1	1	1	1	1	1	1	1
2	1	2	1	2	1	2	2	1	1	1	1	4	4	4	4	4	4	2	3	4	4	4	3	4	4	4	4	3	4	2	4	1	1	1	1	2	3	4	4	3	3	1	1	2	3	1	1	1	1
2	1	1	1	2	1	2	2	1	1	0	1	0	4	0	4	0	4	0	1	0	4	0	4	0	4	0	4	0	2	0	4	0	4	0	2	0	4	0	4	0	4	0	2	0	4	0	3	0	2
2	1	1	1	2	1	2	2	1	1	2	2	4	4	0	0	4	4	1	1	4	4	4	4	0	0	4	4	3	4	1	4	1	1	1	2	2	2	4	4	1	1	1	1	2	2	2	2	1	1
2	1	1	1	2	1	2	2	1	1	3	3	4	4	0	0	4	4	1	1	4	4	2	2	0	0	3	3	2	2	1	1	1	1	1	1	4	4	4	4	4	4	2	2	2	1	1	1	1	1
2	1	1	1	2	1	2	2	1	1	2	2	3	3	0	0	3	3	2	2	3	2	3	4	0	0	2	3	3	2	1	2	4	2	2	2	2	2	2	3	2	2	2	2	4	2	3	1	3	1
2	1	1	1	2	1	2	2	1	1	1	1	4	4	1	1	4	4	1	1	4	4	4	4	1	1	4	4	1	1	1	1	1	1	1	1	1	1	4	4	1	1	1	1	1	1	1	1	1	1
2	1	1	1	2	1	2	2	1	1	1	1	4	4	0	0	4	4	1	1	4	3	4	4	3	3	4	4	1	1	1	2	1	1	1	1	1	1	4	4	1	1	1	1	1	1	1	1	1	1
2	1	2	1	2	1	2	2	1	1	2	2	3	1	1	1	2	2	1	1	2	2	2	2	1	1	2	2	1	2	1	1	2	2	2	1	2	2	2	2	2	2	1	1	1	1	1	2	1	1
2	1	2	1	2	1	2	2	1	1	2	1	2	3	3	4	2	4	1	1	1	1	1	1	2	4	4	4	1	1	1	1	2	2	1	1	2	2	3	3	1	1	1	1	2	1	1	1	1	1
2	1	1	1	2	1	2	2	1	1	4	4	4	4	4	4	3	3	2	2	2	2	4	4	1	1	3	3	4	4	2	2	4	4	2	2	1	1	4	4	3	3	4	4	4	4	2	2	1	1
2	2	1	1	2	1	2	2	1	2	2	1	4	3	1	3	3	4	3	1	4	4	3	4	4	4	2	2	3	3	3	4	4	4	3	4	4	2	4	4	4	4	2	2	4	3	4	4	1	1
2	2	2	1	2	3	2	2	1	1	2	2	2	4	4	4	3	3	2	2	1	1	3	3	1	1	4	4	1	2	1	2	4	4	1	1	1	1	3	3	1	1	1	1	1	1	1	1	1	1
2	2	1	1	2	3	2	2	1	1	1	1	2	2	2	2	4	4	2	2	2	2	4	4	2	2	4	4	2	2	1	1	4	4	1	1	1	1	4	4	4	4	1	1	2	2	2	2	1	1
2	1	1	1	2	1	2	2	1	2	1	0	2	0	0	0	4	0	1	0	1	0	2	0	0	0	3	0	2	0	2	0	2	0	1	0	1	0	3	0	4	0	1	0	2	0	2	0	2	0
2	1	1	1	2	1	2	2	1	1	4	4	4	4	4	4	4	4	4	4	4	4	4	4	4	4	4	4	4	4	4	4	4	4	4	4	4	4	4	4	4	4	4	4	1	1	1	1	1	1
2	1	1	1	2	3	2	2	1	1	2	4	2	4	0	0	2	4	1	2	1	2	1	4	0	0	4	4	1	1	1	2	2	2	1	2	1	2	1	4	1	2	1	1	1	1	1	1	1	1
2	1	2	1	2	3	2	2	1	1	1	1	2	2	0	0	4	4	1	1	1	1	1	2	0	0	3	3	1	1	1	1	4	4	1	1	1	1	4	4	2	2	1	1	2	2	1	1	1	1
2	2	1	1	2	1	2	2	1	1	1	1	4	4	4	4	4	4	2	2	1	1	3	3	2	2	3	3	2	2	3	3	3	3	2	2	2	2	4	4	4	4	1	1	2	2	2	2	1	1
2	2	1	1	2	1	2	2	1	1	4	1	1	1	3	2	4	4	1	1	1	1	4	4	3	3	4	4	1	1	2	2	4	4	1	1	1	1	3	3	4	4	1	1	1	1	1	1	1	1
2	2	2	1	2	1	2	2	1	1	1	1	1	1	3	3	1	1	1	1	2	2	2	2	2	2	4	4	4	4	4	4	4	4	1	1	1	1	1	1	4	4	1	1	1	1	1	1	1	1
2	1	2	1	2	3	2	2	1	1	2	2	2	2	4	4	2	2	1	2	2	2	3	4	2	3	3	2	1	4	1	4	1	1	1	3	1	2	2	2	2	2	1	3	1	2	1	4	1	2
2	1	1	1	2	1	2	2	1	1	2	2	3	2	0	0	4	4	3	2	4	4	3	2	0	0	4	4	2	2	1	2	3	4	1	2	2	1	4	4	2	2	1	1	3	1	2	2	1	1
2	1	1	1	2	1	2	2	1	1	2	2	4	4	1	1	4	4	2	2	3	3	2	2	1	1	4	4	2	2	2	2	3	2	1	1	1	1	4	4	2	2	1	1	1	1	1	1	1	1
2	2	1	1	2	3	2	2	1	1	1	1	4	1	1	4	4	4	1	1	4	2	1	1	1	1	4	4	2	2	4	1	4	4	1	1	3	3	4	4	3	3	1	1	2	2	3	2	1	1
2	1	1	1	2	1	2	2	1	1	1	1	4	4	3	3	4	4	2	2	3	3	2	2	3	3	4	4	2	2	2	2	1	1	1	1	2	2	4	4	2	2	1	1	2	2	1	1	1	1
2	1	1	1	2	1	2	2	1	1	1	2	3	3	0	0	3	3	1	2	4	4	3	3	0	0	4	4	1	2	1	2	2	2	1	1	2	2	3	3	3	3	1	2	1	2	1	1	1	1
2	1	1	1	2	1	1	2	1	1	2	2	4	4	0	0	4	4	2	2	4	4	4	4	0	0	4	4	4	4	1	1	4	4	1	1	2	2	4	4	4	4	4	4	2	2	1	1	1	1
2	2	1	1	2	1	2	2	1	1	1	1	4	4	3	3	4	4	3	3	4	4	1	1	1	1	4	4	2	2	1	1	1	1	2	2	2	2	4	4	3	3	1	1	2	2	1	1	1	1
2	1	1	1	2	1	2	2	1	1	1	1	4	4	0	0	4	4	2	2	2	2	4	4	0	0	4	4	3	3	1	1	1	1	2	2	1	1	4	4	1	1	1	1	1	1	1	1	1	1
2	1	1	1	2	1	2	2	1	1	1	1	4	4	0	0	4	4	2	2	2	2	4	4	0	0	4	4	2	2	4	4	3	3	1	1	1	1	4	4	2	2	1	1	1	1	2	2	1	1
2	1	1	1	2	1	2	2	1	1	2	2	4	4	1	1	4	4	2	2	4	4	4	4	1	1	4	4	1	1	2	2	2	2	2	2	1	1	4	4	3	3	1	1	1	1	1	1	1	1
2	1	1	1	2	1	2	2	1	1	1	1	4	4	1	1	4	4	2	2	4	4	4	4	1	1	4	4	3	1	1	1	2	3	4	1	2	2	2	3	3	3	1	1	4	2	1	2	2	1
1	2	1	2	2	1	2	1	1	1	2	2	2	2	2	2	2	2	1	1	2	2	2	2	2	2	2	2	2	2	1	1	2	2	2	2	1	1	3	3	3	3	1	1	2	2	2	2	1	1
1	1	1	2	2	1	1	1	1	1	2	3	1	2	1	1	2	2	1	1	1	1	1	2	1	2	1	2	1	2	1	2	3	4	3	2	2	1	1	2	1	2	1	2	1	1	1	2	1	2
1	2	1	2	2	3	2	1	1	2	3	2	2	2	1	1	2	2	2	3	2	2	2	2	3	3	3	3	3	3	1	1	2	2	1	1	2	2	2	2	2	2	2	2	3	2	2	2	1	1
1	1	1	2	2	3	2	1	1	1	2	2	2	2	2	2	3	3	2	2	1	1	3	3	1	1	1	1	4	4	1	1	1	1	3	3	2	2	3	3	3	3	1	1	1	1	2	2	4	4
1	1	1	2	2	3	2	1	1	1	2	2	2	2	4	4	4	4	1	1	2	2	4	4	3	3	1	1	1	1	1	1	2	2	1	1	1	1	3	3	3	3	1	1	1	1	2	2	1	1
1	2	1	2	2	1	2	1	1	1	1	2	3	3	3	3	3	3	1	1	4	4	3	3	2	2	3	3	2	2	1	1	2	2	2	2	2	2	3	3	3	3	2	2	2	2	2	2	1	1
1	1	2	2	2	3	2	1	1	2	1	2	3	3	3	3	4	4	2	2	3	3	3	2	3	3	3	3	2	2	2	3	3	3	2	3	2	2	4	4	4	4	1	1	2	2	2	2	1	1
1	2	1	2	2	1	1	1	1	2	2	2	4	4	4	4	4	4	1	1	3	3	4	4	4	4	2	2	2	2	2	2	2	2	1	1	1	1	2	2	4	4	2	2	1	1	2	2	1	1
1	1	1	2	2	3	1	2	1	2	1	1	4	4	0	0	4	4	1	1	2	2	4	4	0	0	4	4	2	2	2	2	2	2	1	1	1	1	3	3	1	1	1	1	1	1	1	1	1	1
1	1	1	2	1	1	2	1	1	1	2	1	1	1	2	1	3	2	3	2	2	3	2	1	2	3	2	1	1	2	3	1	2	3	2	1	2	3	2	2	2	1	1	1	2	2	3	3	2	2
1	1	2	2	2	1	1	1	1	1	2	2	3	3	1	1	3	3	1	1	1	1	4	4	1	1	3	3	1	1	1	1	1	1	1	1	2	2	2	2	3	3	1	1	1	1	2	2	1	1
1	2	1	2	2	1	2	1	2	2	2	2	3	3	4	4	3	3	2	2	3	3	4	4	2	2	3	3	2	2	1	1	1	1	3	3	2	2	3	3	1	2	1	1	1	1	1	2	1	1
1	1	1	2	2	1	2	1	1	1	1	1	2	2	2	2	2	2	1	1	1	1	3	3	1	1	1	1	1	1	1	1	1	1	1	1	1	1	2	2	1	1	1	1	1	1	1	1	1	1
1	2	3	2	2	3	1	1	1	1	1	1	2	2	1	1	2	2	1	1	1	1	1	1	1	1	1	1	1	1	1	1	1	1	2	2	1	1	3	3	2	2	1	1	1	1	1	1	2	2
1	1	1	2	2	3	2	1	1	2	1	1	4	4	3	3	4	4	2	1	2	4	4	2	4	2	4	4	1	1	1	2	1	1	3	1	1	1	2	3	1	1	1	1	1	1	2	3	1	1
1	1	2	2	2	1	2	1	2	2	2	2	2	2	0	0	2	2	1	1	3	3	2	2	0	0	2	2	1	1	1	1	1	1	1	3	2	2	2	2	3	3	1	1	2	2	2	2	1	1
1	1	1	2	1	1	1	1	2	1	1	2	3	3	3	2	3	2	1	1	2	2	3	4	3	3	2	1	2	3	1	1	2	2	2	1	2	3	4	3	3	2	1	1	2	3	3	2	1	1
1	2	1	2	2	2	2	1	2	1	2	2	3	3	2	2	1	1	1	1	2	2	3	2	1	1	2	2	1	1	2	2	3	3	2	2	1	2	1	2	3	2	1	2	3	2	1	1	1	1
1	1	1	2	2	3	2	1	1	1	2	2	4	4	4	4	4	4	3	3	3	3	4	4	3	3	3	3	3	3	2	2	2	2	1	1	2	2	4	4	3	3	1	1	2	2	3	3	1	1
1	1	1	2	2	1	2	1	1	1	2	2	4	4	1	1	4	4	1	1	3	3	3	3	1	1	2	2	2	2	2	2	3	3	1	1	2	2	2	2	2	2	1	1	1	1	1	1	1	1
1	2	2	2	2	1	2	1	1	1	3	4	2	4	2	2	4	4	3	2	3	3	2	2	2	2	4	4	1	3	1	4	3	3	4	4	1	2	4	3	2	3	1	1	1	2	4	4	1	2
1	2	1	2	1	1	1	2	2	1	3	2	2	1	2	1	1	1	2	1	3	2	2	3	3	2	2	1	2	1	1	2	1	1	2	1	2	3	3	2	3	2	1	2	1	1	2	1	2	1
1	1	1	2	2	3	2	2	2	2	2	2	3	4	4	4	3	4	4	1	1	1	3	3	4	4	1	4	1	4	1	1	1	1	1	4	1	1	1	1	1	1	4	1	4	1	1	4	2	1
1	1	1	2	2	1	2	2	1	2	2	2	4	4	4	4	4	4	2	2	4	4	4	4	4	4	4	4	1	1	1	1	1	1	2	2	2	2	4	4	2	2	1	1	2	2	1	1	1	1
1	1	1	2	2	1	2	2	2	2	1	1	4	4	1	1	3	3	3	2	3	3	3	3	3	3	3	3	2	1	1	1	2	1	2	1	1	1	4	4	2	2	1	1	1	1	1	1	1	1
1	1	1	2	2	3	2	1	1	1	1	1	4	4	1	1	4	4	4	4	4	4	4	4	1	1	4	4	4	4	2	2	2	2	1	1	2	2	4	4	1	1	1	1	1	1	1	1	1	1
1	1	1	2	2	3	2	1	1	1	2	2	2	2	1	1	3	3	1	1	3	3	1	1	1	1	1	1	1	1	1	1	1	1	1	1	2	2	4	4	3	3	1	1	1	1	3	3	1	1
1	2	2	2	2	1	1	1	1	1	1	1	1	1	2	2	1	1	1	1	3	3	4	4	2	2	1	1	3	3	1	1	2	2	1	1	2	2	2	2	3	3	3	3	1	1	1	1	1	1
1	2	1	2	2	1	2	1	2	1	2	2	1	2	1	2	1	1	1	1	2	2	1	3	1	1	2	3	1	1	2	2	3	1	1	2	1	2	3	1	2	3	1	2	3	1	2	1	1	2
1	1	3	2	2	1	2	1	1	1	2	2	1	4	1	1	2	4	4	1	1	2	1	1	1	1	4	4	4	1	2	2	4	4	1	2	1	1	1	3	2	2	1	1	4	2	1	4	2	1
1	1	2	2	2	1	1	1	1	1	3	3	2	3	0	0	2	2	1	1	3	3	2	2	0	0	2	2	2	2	4	4	1	1	2	2	3	3	4	4	4	4	2	1	3	2	1	1	4	4
1	1	1	2	2	1	2	1	1	1	1	2	3	3	0	0	3	3	2	2	2	2	2	2	0	0	2	2	1	2	1	1	1	1	2	2	1	1	3	3	2	2	1	1	2	2	2	2	1	1
1	1	1	2	2	1	2	1	1	1	1	2	3	3	0	0	2	2	1	1	2	2	2	2	0	0	2	2	1	1	1	1	1	1	1	1	1	1	2	2	1	1	1	1	1	1	1	1	1	1
1	1	1	2	2	1	2	1	1	1	1	1	4	4	4	4	4	4	2	2	4	4	4	4	4	4	4	4	3	3	1	1	1	1	1	1	2	2	3	3	1	1	1	1	1	1	1	1	1	1
1	1	2	2	2	3	2	1	1	2	2	2	2	2	1	1	2	2	1	1	2	2	3	3	2	1	1	2	1	1	1	1	1	1	2	2	1	1	1	1	2	2	1	1	2	2	1	1	1	1
1	1	3	2	2	3	2	1	1	1	2	2	3	3	0	0	3	3	3	2	4	4	2	2	0	0	2	2	3	2	2	2	3	3	3	3	3	2	2	2	3	3	3	3	3	3	2	2	2	2
1	1	2	2	1	3	2	1	1	1	2	2	1	1	3	3	3	3	1	1	2	2	2	2	1	1	1	1	1	1	2	2	3	3	1	2	4	4	2	3	2	3	1	1	1	1	1	1	1	1
1	1	2	2	2	3	1	1	2	1	2	3	2	2	2	2	3	3	1	1	2	3	2	2	4	4	4	4	3	3	4	4	3	3	4	4	3	3	3	3	2	2	2	2	4	4	1	1	2	2
1	2	1	2	2	1	2	1	1	1	2	2	4	4	4	4	4	4	2	2	4	4	4	4	1	1	4	4	2	3	1	1	4	4	4	4	1	1	2	2	1	1	1	1	1	2	1	2	1	1
1	2	1	2	2	1	2	1	1	1	4	4	4	4	2	4	2	4	2	2	1	1	2	1	1	1	1	1	4	4	3	3	3	3	2	2	3	3	2	2	2	2	1	1	2	1	4	4	1	2
1	1	1	2	2	1	2	1	1	1	2	2	4	4	3	3	4	4	1	1	4	4	4	4	4	4	4	4	1	1	2	2	2	2	1	1	1	1	4	4	4	4	1	1	1	1	1	1	1	1
1	1	1	2	2	1	2	1	1	1	2	2	4	4	3	3	4	4	1	1	4	4	4	4	4	4	4	4	1	1	2	2	2	2	1	1	1	1	4	4	4	4	1	1	1	1	1	1	1	1
1	1	1	2	1	3	2	1	2	1	2	2	2	3	2	1	2	3	1	2	3	1	2	3	1	2	3	1	2	3	1	2	3	2	2	2	2	3	2	1	1	2	3	2	2	3	2	1	2	3
1	1	2	2	1	1	2	1	1	1	2	1	2	2	2	3	3	2	3	1	2	2	3	2	3	1	2	4	2	4	4	2	2	2	2	1	1	1	1	1	2	3	3	2	3	2	1	1	2	3
1	1	3	2	2	3	2	1	1	1	1	1	2	1	1	1	2	1	1	4	4	1	2	2	4	1	4	1	1	4	1	1	1	1	1	4	1	1	4	1	2	1	1	4	1	1	4	1	1	1
1	2	1	2	2	2	2	1	2	1	2	2	4	4	1	1	4	4	1	1	4	4	4	4	1	1	4	4	1	1	1	1	1	1	1	1	1	1	2	2	4	4	1	1	1	1	1	1	1	1
1	1	2	2	2	1	1	1	2	2	3	2	3	4	4	4	4	4	2	2	4	4	3	3	2	3	2	2	3	2	1	1	3	4	2	1	2	3	3	4	3	4	2	2	3	2	2	3	1	1
1	1	1	2	2	1	1	1	2	1	2	2	3	3	0	0	4	4	1	1	3	4	4	4	0	0	4	4	2	2	1	2	2	3	1	1	1	1	2	3	2	2	1	1	1	1	1	1	1	1
1	1	2	2	2	1	2	1	1	1	1	1	2	2	1	1	3	3	1	1	4	4	4	4	1	1	1	1	1	1	1	1	2	2	2	2	1	1	1	1	1	1	1	1	1	1	1	1	1	1
1	1	2	2	2	1	2	1	1	2	3	3	2	2	3	3	3	3	3	3	2	2	3	3	3	3	2	2	3	3	1	1	4	4	3	3	1	1	2	2	1	1	4	4	3	3	3	3	2	2
1	2	1	2	2	1	2	2	1	1	4	4	1	1	1	1	4	4	4	4	4	4	4	4	1	1	4	4	2	2	1	1	4	4	1	1	1	1	4	4	2	2	1	1	1	1	4	4	1	1
1	1	1	2	2	1	2	2	1	1	2	2	4	4	4	4	4	4	3	3	4	4	4	4	4	4	4	4	2	2	3	2	4	4	2	2	4	2	4	4	4	4	2	2	4	4	1	1	1	1
1	1	2	2	2	3	2	2	1	1	2	1	2	2	1	1	2	2	2	2	2	2	2	2	2	2	2	2	2	2	2	2	2	2	2	2	2	2	2	2	2	2	2	2	2	2	2	2	2	2
1	2	2	2	2	1	2	2	2	1	3	2	2	2	1	1	2	1	1	1	2	3	2	1	2	3	2	1	2	3	2	1	2	1	1	1	2	3	3	2	1	2	3	1	2	3	1	2	1	1
1	1	1	2	1	1	2	2	1	2	1	2	4	4	4	4	4	4	2	2	3	3	4	4	2	2	4	4	4	2	1	1	4	4	1	1	1	1	4	4	3	3	1	1	2	2	3	3	4	3
1	1	2	2	2	3	2	2	1	2	4	1	3	1	1	1	1	1	1	1	4	1	4	2	1	1	1	1	1	1	1	1	1	1	2	1	1	1	4	1	3	1	1	1	1	1	1	1	4	1
1	1	1	2	2	1	2	2	1	1	2	4	4	4	4	4	4	4	2	2	4	4	2	2	4	4	4	4	2	3	3	2	1	1	1	1	1	1	4	4	2	2	1	1	2	2	2	2	1	1
1	1	1	2	2	2	2	2	1	1	2	4	4	4	4	4	4	4	2	2	4	4	2	2	4	4	4	3	2	3	2	4	1	1	1	1	1	1	4	4	2	2	2	1	2	2	2	2	1	1
1	1	2	2	2	3	2	1	1	1	2	2	3	3	1	1	1	1	1	1	2	2	3	3	1	1	2	2	1	1	1	1	3	3	2	2	1	1	3	3	2	2	2	2	1	1	1	1	1	1
1	1	1	2	2	3	1	1	2	2	1	4	4	4	4	4	4	4	1	1	1	1	4	4	4	4	4	4	1	1	1	1	4	4	2	2	1	1	4	4	4	4	1	1	4	4	1	1	1	1
1	1	2	2	2	2	1	1	1	1	1	1	4	4	1	1	4	4	2	1	3	3	2	2	1	1	2	2	4	4	3	3	1	1	1	1	1	1	3	3	4	4	2	2	1	1	1	1	1	1
1	2	1	2	2	1	2	1	1	1	2	4	1	4	1	1	4	4	2	2	4	4	2	2	1	1	1	4	1	1	1	1	2	2	2	2	1	1	4	4	2	2	1	1	1	1	1	1	1	1
1	1	1	2	2	1	2	2	2	1	1	2	2	1	1	1	1	2	1	1	2	2	2	3	1	1	1	1	2	3	1	1	2	1	1	1	4	4	2	1	4	3	1	1	1	2	1	1	1	1
1	1	2	2	2	1	1	2	1	1	1	1	4	4	1	1	4	4	2	2	4	4	2	2	1	1	4	4	2	2	1	1	2	2	2	2	1	1	4	4	2	2	1	1	2	2	1	1	1	1
1	1	2	2	2	2	1	2	1	1	2	1	3	3	1	2	3	1	3	2	1	2	3	1	3	2	3	1	4	2	3	1	4	2	3	1	3	3	2	1	2	3	2	3	2	3	4	3	2	1
1	1	2	2	2	3	2	2	1	1	2	2	2	2	3	3	4	4	1	1	2	1	2	2	2	2	3	3	2	1	3	3	3	3	1	1	1	1	2	2	1	2	1	1	2	1	2	1	1	1
1	1	1	2	2	3	2	2	1	1	1	1	4	4	4	4	4	4	1	1	4	4	4	4	4	4	4	4	1	1	1	1	1	1	1	1	1	1	4	4	4	4	1	1	1	1	1	1	1	1
1	1	1	2	2	1	2	2	1	1	1	2	3	3	1	1	4	4	1	1	1	1	1	1	1	1	4	4	1	1	2	1	1	1	2	1	1	1	3	2	1	1	1	1	2	1	1	1	1	1
1	1	1	2	2	1	2	2	1	1	1	2	4	4	4	4	4	4	1	1	4	4	4	4	4	4	4	4	1	1	1	1	1	1	1	1	2	2	4	4	1	2	1	1	1	2	1	1	1	1
1	1	2	2	2	1	1	2	1	2	2	4	2	3	2	3	4	3	2	3	2	3	2	4	3	2	3	2	1	2	2	2	2	1	2	2	1	2	1	2	1	2	1	2	1	2	3	2	2	2
1	1	2	2	2	1	2	1	1	1	3	2	3	2	4	4	2	2	1	1	4	3	3	2	1	1	2	2	2	4	1	1	2	2	2	2	2	2	3	2	4	4	1	1	2	2	2	3	1	1
1	2	2	2	2	3	2	1	1	1	2	2	3	3	3	3	3	3	2	2	2	2	2	2	3	3	4	4	3	2	2	2	2	2	2	2	3	3	4	4	2	3	1	1	1	1	1	1	1	1
1	1	2	2	2	1	2	1	1	1	2	2	1	1	1	1	3	3	3	3	4	4	4	4	3	3	1	1	3	3	3	3	4	4	3	3	2	2	3	3	4	4	3	3	4	4	4	4	4	4
1	1	2	2	2	2	1	1	1	1	2	2	3	3	1	1	3	3	1	1	3	3	3	3	1	1	3	3	2	2	1	1	1	1	2	2	1	1	3	3	2	2	1	1	2	2	3	3	1	1
1	1	3	2	2	2	2	1	1	1	2	2	3	2	3	3	2	2	1	1	3	3	3	4	2	2	3	3	1	1	1	1	2	2	3	2	2	3	3	2	2	3	2	2	3	2	2	3	2	3
1	2	1	2	2	1	2	1	1	1	4	4	1	2	0	0	1	2	1	1	1	1	2	2	1	2	1	3	2	2	1	2	1	2	2	2	1	1	1	1	1	1	3	3	4	4	1	1	4	1
1	1	1	2	2	3	2	1	1	1	1	2	3	3	4	4	3	3	1	2	3	3	3	3	1	1	3	3	1	1	1	1	3	3	1	1	1	1	3	3	1	1	1	1	1	1	1	1	1	1
1	1	2	2	2	1	2	1	1	2	2	2	4	3	3	3	4	4	2	2	3	3	4	4	1	1	3	3	1	1	1	1	3	3	1	1	1	1	3	3	1	2	1	1	1	2	1	1	1	1
1	2	1	2	2	1	2	2	1	1	3	2	3	2	3	3	2	3	2	3	3	2	3	2	3	2	1	3	2	2	2	2	3	3	2	3	3	2	3	2	3	3	3	3	3	3	3	2	2	3
1	1	2	2	2	1	2	2	1	1	2	4	4	4	2	4	2	4	1	1	2	2	2	2	4	4	4	4	1	1	1	1	1	1	1	1	1	2	3	3	1	2	1	1	1	1	3	3	1	1
1	1	1	2	2	1	2	2	1	1	2	3	2	4	3	3	3	3	1	1	2	3	4	4	4	4	3	3	1	1	1	2	1	3	2	2	1	1	3	3	4	4	2	2	4	4	1	1	1	1
1	2	1	2	2	2	2	2	1	1	1	1	4	4	3	3	4	4	1	1	4	4	2	2	1	1	4	4	2	2	2	2	2	2	1	1	2	2	4	4	3	3	1	2	2	2	1	1	1	1
1	1	2	2	2	1	2	2	1	1	2	3	2	2	1	1	2	2	1	1	1	1	1	1	1	1	2	2	1	1	1	1	2	2	1	1	3	3	2	2	3	3	1	1	2	2	2	2	2	2
1	2	2	2	2	1	2	2	1	1	2	1	2	2	2	1	2	2	2	2	1	1	2	2	3	3	3	3	3	3	2	2	2	2	1	1	1	1	2	2	2	2	1	1	1	1	1	1	1	1
1	1	2	2	2	1	2	1	1	1	2	2	1	2	1	2	1	2	2	2	1	1	1	1	1	2	1	2	2	1	1	3	1	1	2	1	1	2	1	2	1	1	1	1	2	2	1	1	2	2
1	1	2	2	2	3	2	1	1	1	0	4	0	4	0	4	0	4	0	1	0	1	0	4	0	2	0	4	0	1	0	2	0	4	0	3	0	3	0	4	0	4	0	1	0	2	0	2	0	1
1	1	1	2	2	1	2	1	1	1	1	1	3	3	1	1	3	3	1	2	3	3	2	2	3	2	4	4	2	2	3	2	1	1	1	1	1	1	3	2	2	1	1	1	2	3	1	1	1	1
1	1	3	2	2	2	2	1	1	1	1	1	3	3	0	0	3	3	4	4	4	2	4	2	0	0	4	4	1	2	1	1	1	1	3	2	1	1	2	4	1	2	3	1	1	1	1	2	1	1
1	1	2	2	2	1	2	1	1	1	2	2	3	1	1	1	2	3	1	1	3	3	2	2	1	1	2	2	4	4	4	4	3	1	1	1	1	1	1	1	4	4	1	1	2	2	1	1	1	1
1	1	1	2	2	1	2	2	1	1	1	1	3	3	1	1	4	4	1	1	2	3	4	4	1	1	4	4	2	2	1	1	1	1	1	1	1	1	2	3	1	1	1	1	1	1	1	1	1	1
1	2	1	2	2	3	2	2	1	1	2	2	2	2	2	2	2	2	1	1	4	4	4	4	1	1	4	4	2	2	1	1	1	1	2	2	4	4	3	3	4	4	4	4	4	4	1	1	1	1
1	1	2	2	2	1	2	2	1	1	2	2	2	2	4	4	2	2	2	2	4	4	4	4	4	4	4	4	2	2	2	2	2	2	1	1	1	1	3	3	1	1	1	1	2	2	1	1	2	2
1	2	1	2	2	3	2	2	1	1	1	1	1	1	3	3	4	4	1	1	3	3	3	3	4	4	2	2	1	1	1	1	1	1	1	1	1	1	3	3	2	2	1	1	1	1	1	1	1	1
1	1	2	2	2	3	2	2	1	2	1	1	2	3	1	1	2	2	1	1	2	3	2	4	1	1	4	4	2	2	1	2	1	2	1	1	2	2	3	3	1	1	1	1	1	1	1	2	1	1
1	1	1	2	2	1	2	1	1	1	2	2	1	1	0	0	4	4	1	1	3	3	3	3	0	0	1	1	1	1	1	1	2	2	1	1	1	1	4	4	1	1	1	1	2	2	2	2	1	1
1	2	1	2	2	3	1	1	1	1	2	2	2	2	2	2	3	3	1	1	3	3	2	2	2	2	2	2	2	2	2	2	3	3	2	2	1	1	2	2	3	3	1	1	1	1	2	2	1	1
1	1	2	2	2	1	2	2	1	1	1	1	1	4	1	1	1	4	4	2	4	2	4	4	1	1	1	4	4	1	4	1	4	1	4	4	1	1	4	1	1	4	4	1	4	3	4	2	4	1
1	2	1	2	2	1	1	2	1	1	2	2	2	2	4	4	4	3	1	2	3	4	4	4	4	4	4	4	1	2	1	4	2	4	1	2	2	4	4	3	2	2	1	1	1	2	1	2	1	2
2	1	1	2	2	1	2	1	1	1	3	3	2	2	1	1	4	3	1	1	2	3	4	4	3	2	4	3	3	3	4	3	4	4	1	2	4	4	3	4	4	4	2	2	4	4	3	4	1	2
2	1	2	2	2	1	1	1	1	1	2	2	4	4	0	0	4	4	1	1	1	1	1	1	0	0	1	1	1	1	1	1	2	2	2	2	1	1	4	4	4	4	1	1	2	2	1	1	1	1
2	1	2	2	2	1	2	1	1	1	1	1	1	1	1	1	2	2	1	1	2	2	1	1	1	1	1	1	1	1	1	1	2	2	1	1	1	1	1	1	1	1	1	1	1	1	1	1	1	1
2	2	1	2	2	3	2	1	1	2	2	2	2	2	2	2	3	3	1	1	2	2	2	2	2	2	2	2	1	1	2	2	2	2	2	2	1	1	2	2	1	1	1	1	1	1	2	2	1	1
2	2	2	2	2	3	2	1	1	1	2	3	3	3	2	2	4	4	1	2	4	4	4	4	3	2	3	3	2	2	2	2	2	2	1	1	2	3	4	4	3	3	1	1	1	1	1	1	2	2
2	2	1	2	2	1	2	1	1	1	2	2	2	3	4	4	3	3	2	1	2	2	2	2	2	2	2	2	2	2	2	1	2	1	1	1	3	2	3	3	2	2	1	1	1	1	1	1	2	2
2	1	1	2	2	3	2	1	1	1	2	2	2	2	1	1	3	3	1	1	3	3	2	2	1	1	4	4	1	1	2	2	3	3	1	1	2	2	3	3	3	3	1	1	1	1	2	2	1	1
2	1	1	2	2	3	2	1	1	1	1	2	4	4	0	0	4	4	1	1	1	2	1	1	0	0	3	3	1	1	1	2	1	1	2	1	1	1	4	4	1	2	1	1	1	1	1	1	1	1
2	2	1	2	2	1	2	1	1	1	2	2	1	1	2	2	3	3	1	1	4	4	4	4	0	0	4	4	1	1	1	1	2	2	1	1	1	1	1	1	3	3	1	1	1	1	1	1	1	1
2	2	1	2	2	3	1	1	1	2	1	1	4	4	4	4	4	4	1	1	3	3	4	4	2	2	2	2	1	1	3	3	4	4	1	1	3	3	4	4	2	2	1	1	1	1	3	3	1	1
2	2	1	2	2	1	2	2	1	1	1	1	2	2	4	4	4	4	1	1	2	2	4	4	2	2	2	2	2	2	1	1	1	1	2	2	2	2	1	1	4	4	4	4	2	2	2	2	1	1
2	2	1	2	2	1	1	2	1	1	1	1	3	3	3	3	3	3	3	3	4	4	4	4	1	1	4	4	3	3	1	1	2	2	1	1	1	1	4	4	4	4	1	1	1	1	3	3	1	1
2	2	1	2	2	1	1	2	1	1	1	1	2	3	1	3	2	4	1	1	2	3	2	3	1	2	2	2	1	1	1	1	1	1	2	2	1	1	2	2	1	1	1	1	2	2	2	2	4	1
2	1	1	2	2	3	2	2	1	1	1	1	4	4	4	4	4	4	1	1	1	1	4	4	4	4	4	4	1	1	1	1	3	3	1	1	1	1	3	3	3	3	1	1	1	1	1	1	1	1
2	2	1	2	2	3	2	2	1	1	1	1	2	2	2	2	3	3	2	2	2	2	3	3	1	1	2	2	2	2	1	1	2	2	2	2	1	1	2	2	2	2	1	1	2	2	2	2	1	1
2	1	1	2	2	1	2	2	1	1	2	2	2	2	0	0	3	3	1	1	3	3	4	3	0	0	4	4	1	1	1	2	2	2	1	2	2	3	3	3	3	4	1	1	1	1	2	2	3	3
2	1	2	2	2	3	2	2	1	1	2	2	2	3	2	2	3	3	2	1	1	1	3	3	2	2	2	2	2	2	3	3	1	1	2	2	1	1	1	1	2	2	1	1	2	3	2	2	3	2
2	2	1	2	2	3	2	2	1	1	1	1	2	2	3	3	2	2	1	1	1	1	2	2	3	3	2	2	4	4	1	2	3	3	1	1	2	2	3	3	4	4	1	1	3	3	2	2	1	1
2	2	2	2	2	2	1	2	1	1	3	3	3	3	2	3	3	3	2	2	2	2	2	2	2	2	2	2	2	2	1	1	2	2	2	1	2	2	2	3	2	2	1	1	2	2	2	2	1	1
2	2	1	2	2	3	2	2	1	1	2	4	4	4	4	4	4	4	1	1	2	2	2	2	1	1	1	1	1	1	1	1	2	2	1	1	2	2	3	3	4	4	1	1	2	2	1	1	1	1
2	1	1	2	2	1	2	2	1	1	1	1	3	3	4	4	4	4	1	1	2	2	1	1	1	1	1	1	1	1	1	1	1	1	1	1	1	1	2	2	3	3	1	1	1	1	1	1	1	1
2	2	1	2	2	3	2	1	1	1	2	2	1	1	1	1	1	1	2	2	2	2	1	1	1	1	1	1	2	2	1	1	1	1	1	1	1	1	2	2	1	1	1	1	2	2	1	1	1	1
2	1	1	2	2	1	1	1	1	1	1	1	3	3	1	1	3	3	2	2	1	1	3	3	1	1	4	4	1	1	3	3	1	1	1	1	1	1	4	4	1	1	1	1	2	2	4	4	1	1
2	2	3	2	2	1	2	1	1	1	1	1	2	2	1	1	1	1	1	1	2	2	1	1	1	1	4	4	1	1	1	1	1	1	1	1	1	1	1	1	1	1	1	1	1	1	1	1	4	4
2	1	2	2	2	1	1	1	1	1	2	2	2	2	0	0	1	1	1	1	1	1	2	2	2	2	3	3	2	2	1	1	2	2	1	1	1	3	3	3	3	3	1	1	1	1	2	2	1	1
2	1	1	2	2	1	2	1	1	1	3	1	1	1	3	1	3	2	1	1	2	2	1	1	1	1	3	3	1	1	1	1	1	1	1	1	2	2	2	2	1	1	1	1	2	2	1	1	1	2
2	1	1	2	2	3	2	1	1	1	1	1	4	4	4	4	4	4	4	4	2	2	4	4	4	4	4	4	1	1	4	4	2	2	1	1	1	1	4	4	1	1	1	1	1	1	1	1	1	1
2	1	1	2	2	3	2	1	2	2	1	1	2	4	4	4	2	4	2	2	1	4	4	4	2	4	2	3	1	1	1	1	1	1	3	3	1	1	1	2	1	1	1	1	1	1	1	1	2	1
2	1	2	2	2	3	1	1	1	1	2	2	3	3	4	4	4	4	1	1	2	2	3	3	2	2	4	4	1	1	2	2	3	3	2	2	1	1	3	3	2	2	1	1	2	2	3	3	2	2
2	1	2	2	2	3	2	1	1	1	2	2	3	3	1	1	3	3	1	1	1	1	4	3	1	1	2	3	1	1	2	3	1	2	1	3	1	1	1	3	1	3	1	1	1	2	1	1	1	1
2	1	1	2	1	1	2	1	1	2	1	1	1	1	4	4	3	3	1	1	2	2	4	4	4	4	3	3	1	1	4	4	4	4	1	1	1	1	4	4	3	3	1	1	1	1	1	1	1	1
2	2	2	2	2	2	2	1	2	1	3	3	2	3	2	3	2	1	1	1	2	2	2	3	3	3	2	2	3	2	1	2	3	1	1	2	2	1	1	1	2	3	1	2	2	1	2	3	1	2
2	2	2	2	1	2	2	1	2	1	3	3	2	2	2	1	1	2	2	2	3	3	3	3	4	4	4	4	3	3	3	3	3	2	2	2	2	2	1	1	1	1	2	3	2	3	2	1	4	4
2	1	1	2	2	2	1	1	1	2	1	3	3	2	3	2	3	4	3	2	3	4	3	2	4	2	3	3	2	2	2	3	3	3	3	2	2	2	4	4	4	3	3	2	3	3	3	2	2	3
2	1	1	2	2	1	2	1	1	1	1	1	4	4	1	1	4	4	2	2	2	3	1	1	1	1	1	1	1	1	1	1	1	1	2	2	1	1	2	3	1	1	1	1	1	1	1	1	1	1
2	1	1	2	2	1	2	1	1	1	3	2	1	1	2	2	1	2	2	1	1	1	2	3	2	1	2	3	2	1	2	3	2	1	2	3	1	2	3	2	1	2	2	1	2	3	1	2	3	2
2	1	1	2	2	3	2	1	1	1	2	2	4	4	0	0	4	4	1	1	3	3	4	4	1	1	3	3	2	2	2	2	1	1	1	1	1	1	3	3	3	3	1	1	2	2	2	2	1	1
2	2	1	2	2	1	1	1	1	1	1	1	4	4	3	3	4	4	2	2	4	4	4	4	1	1	4	4	2	2	1	1	2	2	2	2	1	1	4	4	2	2	1	1	2	2	2	2	1	1
2	1	1	2	2	3	2	2	1	1	2	2	4	4	4	4	4	4	2	3	2	3	3	4	2	3	4	4	3	3	1	3	3	2	1	2	3	3	4	4	4	4	1	1	1	2	1	1	1	1
2	1	3	2	2	1	1	2	1	1	2	2	4	4	4	4	4	4	2	2	4	4	3	3	2	2	3	3	2	2	1	1	4	4	2	2	4	4	4	4	4	4	1	1	2	2	2	2	2	2
2	2	1	2	2	3	2	2	1	1	2	2	3	3	3	4	4	4	1	1	2	1	3	3	1	1	4	4	1	1	1	1	2	2	1	1	1	1	3	3	2	2	1	1	1	1	1	1	2	2
2	2	1	2	2	3	2	2	1	1	2	2	2	4	2	2	4	4	3	3	1	1	2	2	2	2	4	4	2	3	1	1	2	1	2	3	1	2	4	4	3	2	1	1	3	2	4	3	2	1
2	1	1	2	2	3	2	2	1	2	1	1	3	3	4	4	4	4	1	1	2	2	2	2	3	3	3	3	1	1	1	1	1	1	1	1	1	1	4	4	2	2	1	1	1	1	1	1	1	1
2	2	1	2	2	1	1	2	1	1	2	2	2	2	2	2	2	3	1	1	2	1	3	2	1	1	4	4	2	1	1	1	3	2	2	1	3	2	2	2	2	2	1	1	2	2	1	1	1	1
2	1	1	2	2	1	2	2	1	1	1	3	3	3	4	4	2	3	1	1	1	1	1	2	2	1	1	1	1	2	1	3	2	3	1	2	1	1	1	2	2	3	1	1	2	2	4	3	1	1
2	2	2	2	2	3	1	2	1	2	1	2	2	3	4	4	3	3	1	1	2	2	3	3	2	2	2	2	1	2	1	2	3	4	1	1	1	1	3	3	2	3	1	1	1	1	2	1	1	1
2	1	1	2	2	1	2	2	1	1	1	4	4	4	0	0	4	4	1	1	2	2	4	4	0	0	4	4	1	1	1	1	1	1	1	1	1	1	4	4	1	1	1	1	1	1	4	4	1	1
2	2	2	2	2	3	1	2	1	1	1	1	3	3	2	2	3	3	1	1	4	4	2	2	2	2	2	2	2	2	1	1	1	1	1	1	1	1	3	3	4	4	3	3	1	1	1	1	2	2
2	1	1	2	2	1	2	1	1	1	1	1	4	4	4	4	4	4	2	2	3	3	4	4	4	4	4	4	1	1	2	2	2	2	1	1	2	2	4	4	2	2	1	1	1	1	1	1	1	1
2	1	2	2	2	3	1	1	1	1	1	2	1	4	1	4	1	4	2	2	1	3	1	2	1	3	1	3	1	3	2	3	2	3	4	4	1	2	1	3	1	2	2	1	4	2	1	2	4	1
2	2	2	2	1	2	2	1	2	1	2	1	2	1	2	1	2	1	2	1	2	3	2	1	2	3	1	2	3	2	2	1	2	3	2	1	2	3	2	1	2	1	2	2	3	1	2	3	1	2
2	1	2	2	2	1	2	1	2	1	1	1	2	2	2	3	2	1	1	2	2	3	1	3	1	2	3	2	1	3	1	2	3	2	2	2	1	2	2	2	1	1	2	1	2	1	1	2	1	2
2	1	1	2	2	1	2	1	1	1	3	2	3	3	0	0	3	3	2	3	2	2	3	2	0	0	2	2	2	2	3	2	1	2	2	1	3	3	2	3	2	2	2	2	3	2	3	3	2	2
2	2	2	2	2	1	2	1	1	1	2	2	3	3	2	2	3	3	2	1	3	3	4	4	2	2	4	4	2	2	2	2	2	2	1	2	2	1	3	3	2	2	1	1	2	1	2	2	2	1
2	2	2	2	2	3	1	1	1	1	1	2	2	2	1	1	2	2	1	2	1	1	1	1	1	1	3	3	1	4	1	2	1	1	1	2	1	1	2	2	1	1	1	1	1	2	1	1	3	3
2	1	1	2	2	1	1	1	1	1	3	3	2	2	2	2	2	2	2	2	4	4	1	1	2	2	2	2	2	2	1	1	1	1	3	3	3	3	1	1	2	2	4	4	4	4	1	1	4	4
2	1	3	2	2	1	1	1	1	1	0	2	0	1	0	1	0	1	0	2	0	1	0	3	0	1	0	2	0	3	0	4	0	4	0	4	0	2	0	1	0	2	0	1	0	4	0	4	0	4
2	1	2	2	2	1	1	1	1	1	1	2	2	2	1	1	2	2	2	2	1	1	2	2	2	2	2	2	2	2	1	3	1	1	1	1	1	1	2	2	2	2	1	1	1	1	2	2	2	1
2	1	2	2	2	3	2	1	1	1	1	1	1	1	1	1	2	2	1	1	1	1	1	1	1	1	1	1	1	1	2	2	1	1	3	3	1	1	1	1	1	1	1	1	1	1	1	1	1	1
2	2	1	2	2	1	2	1	1	1	2	2	2	4	1	1	2	4	3	2	4	4	4	4	1	1	4	4	3	2	1	1	1	2	1	2	2	4	4	4	1	1	1	1	2	2	1	1	1	1
2	1	1	2	2	3	2	1	1	1	3	3	2	2	2	2	3	3	2	2	2	2	3	3	2	2	1	1	2	2	1	1	2	2	2	2	1	1	3	3	2	2	1	1	1	1	1	1	1	1
2	2	3	2	2	3	1	1	2	2	1	1	1	1	2	1	1	1	1	1	3	2	3	1	1	1	1	1	1	1	1	1	1	2	1	1	1	2	1	1	3	3	1	1	1	3	1	1	4	4
2	2	1	2	2	1	1	1	1	1	2	2	4	4	2	2	4	4	2	2	3	3	3	3	2	2	4	4	2	2	2	2	2	2	2	2	1	1	3	3	2	2	2	2	2	2	1	1	1	1
2	1	2	2	2	1	2	1	1	1	2	2	3	3	4	4	4	4	1	1	2	2	4	4	2	2	4	4	1	1	1	1	4	4	1	1	1	1	2	2	1	1	1	1	1	1	1	1	1	1
2	1	2	2	2	1	2	1	1	1	2	2	3	3	4	4	4	4	1	1	2	2	4	4	2	2	1	1	1	1	4	4	1	1	1	1	2	2	1	1	1	1	1	1	1	1	1	1	1	1
2	2	2	2	2	2	2	1	1	1	2	1	2	2	3	1	2	3	2	2	3	1	2	3	1	2	3	2	1	2	3	2	1	2	3	3	2	2	3	1	1	2	2	1	1	3	1	2	2	1
2	1	1	2	2	1	1	1	1	1	1	1	1	1	0	0	4	4	1	2	1	1	4	4	0	0	4	4	1	1	2	1	2	3	1	1	1	2	2	4	2	3	1	1	1	3	4	4	1	1
2	1	1	2	2	1	2	1	1	1	2	2	4	4	4	4	4	4	1	1	3	3	4	4	3	3	3	3	1	1	1	1	2	2	1	1	1	1	4	4	1	1	1	1	1	1	1	1	1	1
2	2	1	2	2	1	2	1	1	1	1	1	4	4	4	4	4	2	1	2	3	2	1	1	4	2	4	4	1	2	1	1	4	4	1	1	1	1	1	1	1	1	1	1	1	1	1	1	1	1
2	2	1	2	2	1	2	2	1	1	2	2	3	3	1	1	4	4	1	2	2	1	3	2	1	1	4	3	2	2	2	1	2	3	1	1	2	1	4	4	3	4	1	1	1	1	1	1	1	1
2	1	2	2	2	3	2	2	1	2	2	2	2	2	2	2	2	2	3	3	1	1	2	2	1	1	2	2	2	2	3	3	2	2	4	4	2	2	1	1	2	2	1	1	4	4	2	2	3	3
2	1	2	2	2	1	2	2	1	1	2	2	2	2	2	2	2	2	1	1	4	4	4	4	2	2	3	3	2	2	1	1	4	4	1	1	4	4	3	3	3	3	1	1	1	1	1	1	1	1
2	1	1	2	2	3	2	2	1	1	2	2	4	4	4	4	4	4	1	2	2	3	2	3	4	4	3	3	2	3	3	3	4	4	1	1	4	4	4	4	3	4	1	1	1	2	1	1	1	1
2	1	1	2	2	1	2	2	1	1	1	1	3	3	4	4	4	4	2	1	1	1	4	4	4	4	3	4	4	3	4	4	2	2	2	1	4	3	3	4	2	4	1	1	4	4	2	4	1	1
2	1	1	2	2	1	2	2	1	2	2	2	1	1	4	4	1	1	2	2	1	1	2	2	1	1	4	4	2	2	2	2	1	1	2	2	1	1	4	4	2	2	2	2	3	3	4	4	2	2
2	2	2	2	2	1	2	1	1	1	2	2	2	3	2	2	2	3	1	1	1	1	2	2	1	1	2	3	1	1	1	1	1	1	2	2	1	1	1	3	1	1	1	1	1	1	3	3	1	3
2	1	1	2	2	1	2	1	1	1	1	2	3	4	1	1	4	4	3	1	2	3	3	3	2	1	2	3	2	1	1	2	1	1	2	1	1	3	2	4	2	1	1	1	3	2	1	2	1	1
2	1	2	2	2	3	2	1	1	2	2	2	3	3	3	3	3	3	1	1	4	4	3	3	2	2	1	1	1	1	1	1	1	1	2	2	1	1	1	1	1	1	1	1	2	2	1	1	1	1
2	1	1	2	2	1	1	1	1	1	2	2	4	4	0	0	4	4	2	2	4	4	1	1	0	0	4	4	2	2	4	2	2	2	1	1	2	2	4	4	2	1	1	1	2	3	4	1	1	1
2	1	1	2	2	3	1	1	1	1	1	1	4	4	1	1	4	4	2	2	4	4	4	4	1	1	4	4	4	4	4	3	1	1	1	1	4	3	3	3	4	4	1	1	3	2	1	1	1	1
2	2	1	2	2	3	2	1	1	1	2	2	1	2	1	2	2	2	1	1	2	2	2	3	1	1	2	2	2	2	1	3	1	1	1	1	2	2	1	2	1	1	2	2	1	1	1	1	2	2
2	1	1	2	2	1	2	1	1	1	3	2	2	3	0	0	2	4	1	1	2	4	3	3	0	0	3	3	2	1	1	2	2	2	2	2	3	3	2	4	2	2	1	1	2	3	1	2	1	1
2	1	1	2	2	1	1	1	1	1	2	2	1	1	1	1	4	4	2	2	4	4	4	4	1	1	4	4	4	4	1	1	1	1	1	1	1	1	1	1	1	1	1	1	1	1	1	1	1	1
2	2	1	2	2	2	1	1	1	2	1	1	4	4	3	4	4	4	1	1	1	2	4	4	1	1	4	4	1	1	1	1	1	1	1	1	1	1	1	4	1	2	1	1	1	1	1	1	1	1
2	2	1	2	1	1	2	1	1	1	2	2	3	2	2	2	2	2	1	1	2	1	1	1	2	2	3	3	2	1	3	1	1	2	2	1	3	1	2	3	1	2	2	1	3	1	2	1	2	1
2	1	1	2	1	1	2	1	2	1	2	2	1	1	1	1	1	2	3	2	3	3	2	2	1	2	3	2	1	1	2	1	2	3	2	3	3	2	1	1	2	2	2	1	2	2	3	3	4	2
2	1	2	2	2	1	2	1	1	1	1	2	2	2	0	0	2	2	2	2	3	3	3	3	2	2	3	3	2	2	1	1	1	1	2	2	1	2	2	3	2	3	3	2	2	1	2	3	2	2
2	1	2	2	2	3	2	2	1	1	1	1	2	2	0	0	2	3	3	3	1	1	2	2	0	0	3	3	3	3	1	1	1	1	3	3	1	1	1	4	2	3	3	1	4	3	1	1	4	1
2	1	1	2	2	1	2	2	1	1	2	2	4	4	4	4	4	4	2	2	3	1	3	2	2	1	3	3	2	2	2	2	3	3	1	1	4	3	4	4	2	3	1	1	2	2	2	2	2	2
2	1	2	2	2	3	2	2	1	1	2	2	2	2	1	1	1	2	1	2	2	3	2	2	1	1	2	3	1	1	1	1	1	1	1	2	2	2	2	3	1	2	1	1	2	4	1	1	4	2
2	1	3	2	2	1	2	2	1	1	2	3	2	1	1	1	1	1	1	1	2	2	3	2	1	1	4	4	1	1	4	4	4	4	1	1	3	3	1	1	2	2	1	1	1	1	1	1	1	3
2	2	1	2	2	3	2	2	1	1	1	1	3	3	3	3	3	4	3	3	4	4	4	4	1	1	4	4	2	2	1	1	4	4	1	1	2	2	4	4	2	2	1	1	1	1	1	1	2	2
2	2	1	2	2	1	1	2	1	1	2	2	1	2	2	1	2	2	1	1	1	1	1	1	1	2	1	1	2	1	2	3	3	3	1	2	2	2	3	3	1	1	1	1	1	2	1	1	3	2
2	2	2	2	2	1	2	2	1	1	1	1	1	1	1	1	2	2	1	1	1	1	4	4	1	1	1	1	1	1	1	1	4	4	1	1	3	3	4	4	4	4	1	1	1	1	2	2	4	1
2	1	1	2	2	1	2	2	1	2	1	1	2	2	3	2	3	3	1	2	4	4	4	4	4	4	4	4	2	2	1	1	4	4	1	1	4	4	2	1	1	1	1	4	1	3	4	4	1	1
2	2	1	2	2	1	2	2	1	1	1	1	4	4	4	4	4	4	2	1	1	1	2	2	1	1	4	4	3	3	1	1	1	1	1	1	1	1	4	4	1	3	1	1	1	1	1	1	1	1
2	1	3	2	1	1	1	1	1	1	2	1	2	2	4	1	3	2	2	1	1	1	3	2	3	2	2	2	3	1	1	1	1	1	1	1	1	1	1	1	1	1	1	1	2	1	1	2	1	4
2	1	1	2	2	3	2	1	1	1	1	1	4	4	3	4	4	4	2	2	2	2	4	4	4	4	4	4	1	1	1	1	1	1	2	2	1	1	4	4	4	4	1	1	2	2	4	4	1	1
2	1	1	2	2	1	2	1	1	1	1	1	4	4	3	3	4	4	2	2	2	2	2	2	1	1	4	4	2	2	2	2	2	2	3	3	1	1	2	2	1	1	3	3	2	2	2	2	1	1
2	1	1	2	2	1	2	1	1	1	1	1	3	3	0	0	2	2	1	1	1	1	2	2	0	0	4	4	2	2	1	1	2	2	1	1	1	1	2	2	1	1	1	1	2	2	1	1	1	1
2	1	2	2	2	1	2	1	1	1	2	2	4	4	0	0	4	4	1	1	3	3	2	2	0	0	4	4	1	1	2	3	4	4	1	1	2	3	3	4	1	1	1	1	3	3	1	1	1	1
2	1	1	2	2	1	2	2	1	1	1	4	4	4	3	3	4	4	1	1	3	4	4	4	1	1	4	4	2	1	2	1	1	1	1	2	4	4	4	3	1	2	1	1	1	1	1	1	1	1
2	1	2	2	2	1	2	2	1	1	2	3	3	3	3	3	3	3	3	3	3	3	3	3	3	2	3	3	3	3	2	3	2	3	1	1	2	2	2	2	3	2	2	3	2	1	2	1	2	1
2	1	1	2	1	1	2	2	1	1	1	1	1	2	0	0	2	2	1	1	4	4	4	4	0	0	4	4	4	1	1	1	1	1	1	1	2	3	3	2	4	4	1	1	2	2	1	1	1	1
2	2	1	2	2	1	1	2	1	1	2	2	3	3	1	1	1	1	4	4	4	4	4	4	1	1	4	4	1	1	1	1	1	1	1	1	1	1	4	4	1	1	1	1	1	1	1	1	1	1
2	1	1	2	2	1	2	2	1	1	1	1	4	4	0	0	4	4	1	1	4	4	4	4	0	0	4	4	1	1	1	2	2	1	1	2	1	1	4	4	2	2	1	1	1	1	1	1	1	1
2	1	1	2	2	1	2	2	1	1	1	1	4	4	4	4	4	4	4	4	4	4	4	4	4	4	4	4	1	1	1	1	1	1	1	1	1	1	4	4	4	4	1	1	1	1	1	1	1	1
2	1	1	2	2	1	2	2	1	1	2	2	4	4	3	3	4	4	2	2	4	4	4	4	3	3	4	4	1	1	1	1	1	1	1	1	1	1	4	4	1	1	1	1	1	1	1	1	1	1
2	1	1	2	2	1	2	2	1	1	2	2	1	1	2	2	2	2	2	2	1	1	3	3	3	3	1	1	2	2	2	2	2	2	2	2	2	2	1	1	2	2	2	2	2	2	1	1	2	2
2	1	2	2	2	1	2	2	1	1	1	3	2	4	4	2	4	4	3	3	4	4	2	2	3	3	3	2	2	4	2	4	2	2	3	3	2	2	2	1	2	3	2	3	2	4	2	2	2	4
2	1	1	2	2	1	2	1	1	1	4	4	4	4	4	4	4	4	2	2	4	4	4	4	4	4	4	4	2	2	4	4	4	4	1	1	4	4	4	4	4	4	1	1	1	1	1	1	1	1
2	1	1	2	2	1	1	1	1	1	1	1	4	4	4	4	2	2	1	1	3	3	4	4	4	4	4	4	1	1	1	1	1	2	1	1	1	1	4	4	1	1	1	1	1	1	1	1	1	2
2	1	1	2	2	1	2	1	1	1	2	2	2	2	1	1	2	2	1	1	1	1	1	1	1	1	4	4	1	1	2	2	2	2	2	2	1	1	4	4	2	2	1	1	2	2	1	1	1	1
2	1	2	2	2	3	2	1	1	1	2	2	3	3	0	0	3	3	1	1	2	2	4	4	0	0	1	1	1	1	1	1	1	1	1	1	1	1	3	3	2	2	1	1	1	1	1	1	1	1
2	1	2	2	2	1	2	1	1	1	1	1	2	4	3	3	3	4	2	2	4	3	2	2	3	3	2	2	3	3	1	1	4	4	2	1	1	1	1	3	4	4	2	1	3	2	1	2	2	2
2	2	2	2	2	1	2	1	1	1	1	1	2	3	2	3	2	3	1	1	3	3	2	2	2	2	3	3	1	2	1	1	1	1	1	1	1	1	4	4	3	3	1	1	1	2	1	1	1	1
2	1	1	2	2	3	2	1	1	1	2	2	4	4	4	4	4	4	2	2	4	4	3	3	4	4	3	3	2	2	1	1	4	4	4	4	4	4	4	4	2	2	1	1	2	2	3	3	1	1
2	1	3	2	2	3	1	1	1	1	2	2	2	2	2	2	2	2	2	2	2	2	2	2	2	2	2	2	2	2	2	2	2	2	2	2	2	2	2	2	2	2	2	2	2	2	2	2	2	2
2	1	2	2	2	1	2	1	1	1	2	4	1	3	1	3	2	3	2	2	3	3	2	1	1	1	4	4	2	2	2	4	1	2	2	2	1	2	3	3	1	2	2	2	4	4	3	4	1	1
2	2	1	2	2	3	2	1	1	1	1	2	4	4	4	4	4	4	1	1	4	4	4	4	4	4	4	4	3	2	3	3	4	3	1	2	1	1	4	3	4	4	1	3	1	3	1	3	1	1
2	2	1	2	2	1	2	2	1	1	1	1	4	4	2	2	4	4	1	1	1	1	2	2	1	1	4	4	1	1	2	2	2	2	1	1	3	3	4	4	4	4	1	1	1	1	1	1	1	1
2	1	3	2	2	1	2	2	1	1	2	2	1	1	1	1	1	1	4	4	4	4	2	2	1	1	1	1	4	4	3	3	4	4	4	4	3	3	1	1	1	1	4	4	4	4	2	2	4	4
2	1	1	2	2	1	2	2	1	2	1	2	2	2	0	0	2	2	2	2	2	2	2	2	0	0	2	2	2	2	2	2	2	2	2	2	2	2	2	2	2	2	2	2	2	2	2	2	2	2
2	1	2	2	2	1	2	2	1	1	2	2	3	4	4	4	4	4	3	3	4	4	2	2	2	2	4	4	1	1	4	4	4	4	1	1	2	3	1	1	2	2	1	1	2	2	1	1	1	1
2	1	1	2	2	1	2	2	1	1	2	2	4	4	4	4	4	4	2	2	1	1	2	2	3	3	4	4	2	2	2	2	2	2	1	1	2	2	4	4	3	3	1	1	2	2	3	3	1	1
2	2	1	2	2	1	2	2	1	1	1	2	3	3	4	4	4	4	1	1	2	2	3	4	4	4	4	4	2	3	1	1	1	1	1	1	1	1	3	3	1	1	1	1	1	1	1	1	1	1
2	1	1	2	2	1	2	2	1	1	1	1	4	4	4	4	4	4	2	2	2	2	2	2	3	3	4	4	2	1	1	1	1	1	1	1	1	1	4	4	1	1	1	1	1	1	2	1	1	1
2	1	3	2	2	3	2	2	1	2	2	2	2	2	1	2	1	2	1	2	1	2	1	3	1	1	2	2	2	2	2	2	2	2	2	2	2	2	1	2	2	2	2	2	1	2	1	2	2	2
2	1	1	2	2	3	2	2	1	1	1	2	1	4	1	4	2	4	3	1	1	1	2	1	3	2	1	4	1	1	1	4	1	3	2	2	3	2	2	3	2	4	4	4	2	2	4	3	2	3
2	1	1	2	2	1	2	2	1	1	1	1	4	4	4	4	4	4	1	1	2	2	4	4	4	4	4	4	1	1	1	1	1	1	1	1	1	1	3	3	2	2	1	1	1	1	1	1	1	1
2	1	1	2	2	1	2	2	1	1	2	2	4	4	4	4	4	4	1	1	4	4	4	4	1	1	4	4	1	1	4	4	4	4	1	1	4	4	4	4	4	4	1	1	1	1	1	1	1	1
2	1	2	2	2	1	2	1	1	2	2	2	4	4	4	4	4	4	4	4	4	4	3	3	4	4	4	4	2	2	4	4	2	2	1	1	4	4	4	4	3	3	1	1	2	2	2	3	1	1
2	1	2	2	2	1	2	2	1	1	1	2	3	4	0	0	4	4	1	1	4	4	4	4	0	0	4	4	3	3	1	1	1	4	1	1	1	1	4	4	1	1	1	1	1	1	2	4	2	1
2	2	1	2	2	1	2	2	1	1	1	1	1	1	4	4	4	4	1	1	2	2	3	3	1	1	4	4	1	1	1	2	3	3	1	1	1	1	3	3	2	2	1	1	1	1	2	2	1	1
2	1	1	2	2	1	2	2	1	1	2	2	2	2	4	4	3	3	2	2	3	3	4	4	2	2	2	4	2	4	4	4	2	1	3	3	1	1	2	2	2	2	2	2	3	3	4	4	3	2
2	1	1	2	2	1	1	2	1	1	2	4	4	2	4	4	4	2	1	1	1	1	1	1	1	1	4	4	1	1	1	1	2	1	1	1	1	1	4	4	4	4	1	1	2	2	1	1	1	1
2	1	1	2	2	1	1	2	1	1	4	4	4	3	2	2	4	4	1	1	3	3	3	3	4	4	4	4	2	3	3	4	2	2	1	1	1	1	4	4	4	4	1	1	1	1	1	1	1	1
1	1	1	2	2	1	2	2	1	1	1	1	1	1	4	4	4	4	1	1	4	4	2	2	1	1	2	2	3	3	1	1	4	4	1	1	4	4	4	4	1	1	2	2	1	1	2	3	1	1
1	1	1	2	2	3	1	1	2	2	4	4	4	4	4	4	1	1	4	4	4	4	1	1	1	1	1	1	4	4	4	4	4	4	4	4	4	4	2	2	4	4	4	4	4	4	1	1	4	4
1	1	2	2	2	3	1	1	1	1	1	1	4	4	4	4	4	4	1	1	2	2	2	2	4	4	1	1	1	1	1	1	1	1	1	1	1	1	2	2	3	3	1	1	2	2	1	1	1	1
1	1	1	2	2	1	1	1	1	2	2	2	4	4	4	4	4	4	3	3	4	4	3	3	4	4	4	4	3	3	2	2	4	4	2	2	3	3	4	4	4	4	2	2	3	3	1	1	1	1
1	1	1	2	2	2	1	2	1	1	1	1	2	2	3	3	2	2	1	1	2	2	1	1	4	4	2	2	3	3	1	1	4	4	2	2	4	4	3	3	1	1	2	2	3	3	1	1	1	1
1	1	1	2	2	3	2	2	2	2	2	3	3	3	1	1	4	4	1	1	1	1	4	4	4	4	3	3	1	1	2	2	1	1	1	1	2	2	4	4	4	4	2	2	1	1	2	2	1	1
1	1	1	2	2	1	1	1	1	1	2	2	3	3	0	0	3	2	3	1	2	1	2	2	0	0	1	2	3	2	2	2	3	1	3	1	3	1	1	2	2	2	2	2	2	2	1	1	3	2
1	1	1	2	2	1	2	1	1	2	2	2	3	2	3	3	2	2	1	1	1	1	3	3	4	4	4	4	1	2	3	2	2	3	1	3	1	2	1	1	2	2	1	1	1	1	1	1	1	1
1	1	2	2	2	1	2	1	1	1	2	2	1	1	2	2	1	1	1	1	3	3	3	3	2	2	2	2	2	2	1	1	1	1	2	2	1	1	2	2	2	2	1	1	2	2	1	1	2	2
1	1	1	2	2	3	2	2	1	1	2	2	3	3	3	3	3	2	2	1	3	1	2	2	2	2	2	2	1	1	1	2	2	3	1	1	1	2	2	1	2	3	1	1	1	2	1	1	1	1
1	1	1	2	2	3	2	2	2	1	2	2	4	4	4	4	4	4	1	1	2	2	4	4	4	4	4	4	1	1	1	1	2	2	1	1	1	1	4	4	4	4	1	1	1	1	3	3	1	1
1	1	2	2	2	1	2	2	1	1	3	2	2	2	0	0	2	2	1	1	2	2	3	3	0	0	2	2	3	3	1	1	2	2	2	2	1	1	2	2	3	3	1	1	1	1	2	2	2	2
1	1	2	2	2	1	1	1	1	1	2	2	4	4	2	2	3	3	1	1	2	2	1	1	1	1	2	2	1	1	3	3	2	2	1	1	1	1	2	2	2	2	1	1	2	2	1	1	1	1
1	1	1	2	2	1	2	1	2	2	2	2	4	4	4	4	4	4	2	2	3	3	3	3	2	2	2	2	1	1	1	1	4	4	1	1	2	2	2	2	1	1	1	1	1	1	2	2	1	1
1	1	1	2	2	3	1	2	2	2	2	2	2	2	4	4	4	4	1	1	1	1	2	2	1	1	3	3	2	2	1	1	4	4	1	1	1	1	4	4	2	2	2	2	2	2	1	1	1	1
1	1	1	2	2	1	1	2	1	1	2	2	4	4	3	3	4	4	2	2	3	3	3	3	3	3	4	4	3	3	1	1	2	2	1	1	2	2	4	4	3	3	1	1	1	1	1	2	1	1
1	1	3	2	2	3	2	2	2	2	1	3	3	3	2	4	3	4	4	4	4	4	1	2	2	2	1	1	1	1	1	1	2	2	1	1	4	4	1	4	2	2	4	4	1	1	3	4	1	1
1	1	2	2	2	1	2	1	1	2	2	3	3	2	2	2	2	2	3	3	2	2	1	1	1	1	2	2	3	3	2	2	4	4	4	4	2	2	2	2	1	1	2	2	3	3	2	3	4	4
1	1	1	2	2	1	2	2	1	1	1	2	4	4	3	3	4	4	1	2	2	2	3	3	4	4	1	1	1	2	3	3	1	1	1	2	2	2	3	4	2	2	1	1	1	1	1	1	1	1
1	2	1	2	2	1	1	1	1	1	1	1	1	1	1	1	1	1	1	1	1	1	1	1	1	1	4	1	3	2	3	2	3	1	3	1	3	3	3	2	3	2	3	3	3	3	3	3	3	3
1	1	1	2	2	3	2	1	1	1	2	2	2	2	3	3	3	3	2	2	1	1	1	1	3	3	2	2	2	2	1	1	2	2	1	1	4	4	3	3	4	4	2	2	1	1	2	2	2	2
1	1	2	2	2	1	2	1	1	1	2	2	4	4	4	4	4	4	1	1	2	2	2	2	2	2	4	4	1	1	4	4	4	4	1	1	1	4	4	4	1	1	1	1	1	1	1	1	1	1
1	1	3	2	2	3	2	1	1	1	2	1	1	1	1	1	1	1	1	1	3	3	2	2	3	3	1	1	1	1	4	4	4	4	4	4	1	1	2	2	1	1	4	4	4	2	4	4	2	2
1	1	1	2	2	1	2	2	1	1	1	1	1	1	1	1	1	1	1	1	1	1	1	1	1	1	1	1	1	1	1	1	1	1	1	1	1	1	4	4	3	3	1	1	2	1	1	2	1	1
1	1	2	2	2	1	2	2	1	1	1	3	1	2	2	3	2	3	2	2	2	2	2	2	3	2	1	2	3	3	2	3	1	2	1	2	1	3	1	3	2	1	3	3	2	2	2	2	3	1
1	1	2	2	2	3	1	2	1	1	2	2	2	2	1	1	2	2	2	2	3	4	3	4	3	3	1	1	2	2	1	3	2	2	2	3	1	1	1	3	1	3	4	4	3	4	2	4	2	2
1	1	2	2	2	1	2	2	1	1	1	1	2	2	1	1	4	4	2	2	1	1	2	2	1	1	1	1	1	1	2	2	1	1	2	2	4	4	4	4	3	3	2	2	4	4	2	2	1	1
1	1	2	2	2	3	2	2	1	2	1	2	1	1	4	4	3	4	2	2	1	1	3	2	4	4	4	3	2	2	1	1	4	4	2	2	2	3	1	1	4	4	1	1	2	2	1	1	1	1
1	1	1	2	2	1	2	2	1	1	3	3	3	3	2	2	4	4	1	1	4	4	3	3	2	2	4	4	1	1	1	1	2	2	1	1	1	1	4	4	4	4	1	1	2	2	1	1	1	1
1	1	1	2	2	1	2	1	1	2	2	2	1	1	4	4	4	4	1	1	1	1	1	1	4	4	4	4	2	2	1	1	1	1	2	2	1	1	3	3	4	4	1	1	2	2	1	1	2	2
1	1	1	2	2	2	2	1	2	1	2	2	3	3	4	4	4	4	2	2	2	2	2	2	4	4	2	2	1	1	4	4	2	2	1	1	1	1	4	4	4	4	1	1	1	1	4	4	1	1
1	1	2	2	2	1	2	1	1	2	1	4	2	2	2	4	2	3	2	3	2	1	3	2	2	1	1	1	1	1	2	2	3	4	1	1	4	4	2	3	3	2	2	3	3	3	2	3	1	1
1	2	2	2	2	1	1	1	1	2	4	4	2	3	2	3	2	4	4	3	3	2	1	3	2	3	4	3	1	2	1	1	4	4	3	3	2	3	4	2	4	4	3	2	4	4	3	4	4	3
1	2	2	2	2	1	1	1	1	2	1	1	2	2	1	1	1	1	1	1	1	1	2	2	1	1	1	1	2	1	1	1	2	2	1	1	1	1	2	2	2	2	1	1	1	1	1	1	1	1
1	2	1	2	2	1	2	1	1	2	1	1	1	1	1	1	1	1	2	1	1	1	1	1	1	1	1	1	1	1	1	1	1	1	1	1	1	1	1	1	1	1	1	1	1	1	1	1	1	1
1	2	2	2	2	3	2	1	1	2	4	3	4	4	4	4	4	4	4	4	1	1	3	3	4	4	4	4	4	4	4	4	4	4	1	1	3	3	3	2	4	4	1	1	1	1	4	4	1	1
1	1	1	2	2	1	1	1	1	1	2	2	3	3	3	3	4	4	1	1	3	3	3	3	3	3	2	2	1	1	1	1	1	2	1	1	1	1	3	3	2	2	2	2	3	2	1	2	1	1
1	1	1	2	2	1	2	1	1	1	2	2	4	4	0	0	4	4	2	2	3	2	4	4	0	0	4	4	1	1	2	2	4	4	1	2	1	1	4	4	4	4	1	1	2	2	1	2	1	1
1	1	1	2	2	1	2	2	1	1	2	2	2	2	3	3	3	3	1	1	4	4	3	3	2	2	2	2	1	1	1	1	1	1	2	2	2	2	3	3	3	3	2	2	2	2	3	2	3	1
1	1	1	2	2	3	2	2	1	1	2	2	3	3	1	1	2	3	1	1	2	2	1	1	1	1	4	4	2	3	1	1	4	4	1	1	2	4	4	4	4	4	1	1	2	1	4	2	1	1
2	1	1	2	2	1	2	1	1	1	1	2	4	4	0	0	4	4	1	3	4	4	4	3	0	0	4	4	1	4	1	4	3	4	2	3	2	3	4	4	4	4	1	4	1	3	1	3	1	2
2	2	1	2	2	1	2	1	1	1	4	4	4	4	2	2	4	4	1	3	4	4	2	2	3	3	2	2	1	4	2	4	4	4	1	4	3	3	4	4	4	4	1	2	1	2	1	1	1	1
2	1	1	2	2	3	1	1	1	2	0	3	0	4	0	4	0	4	0	1	0	2	0	3	0	2	0	4	0	1	0	4	0	2	0	1	0	1	0	4	0	4	0	1	0	2	0	1	0	1
2	1	1	2	2	3	2	1	2	1	2	2	4	4	4	4	4	4	3	2	4	4	4	2	4	4	4	4	4	2	1	1	4	4	2	4	2	4	2	4	3	4	4	2	4	2	4	3	1	1
2	1	2	2	2	1	2	1	1	1	1	1	2	2	3	3	3	3	2	2	2	2	2	2	2	2	2	2	2	2	1	1	2	2	1	1	1	1	2	2	3	3	2	2	3	3	2	2	1	1
2	2	1	2	2	3	1	2	1	1	0	2	0	4	0	4	0	4	0	2	0	4	0	2	0	2	0	4	0	2	0	4	0	4	0	4	0	4	0	2	0	4	0	2	0	2	0	1	0	1
2	2	1	2	2	1	1	2	1	1	1	1	4	4	4	4	4	4	1	1	1	1	1	1	1	1	1	1	1	1	1	1	3	3	1	1	1	1	3	4	3	1	1	1	1	1	1	1	1	1
2	1	1	2	2	3	1	2	1	1	2	2	4	4	4	4	2	2	2	2	2	2	3	3	2	2	4	4	2	2	2	2	4	4	2	2	2	2	4	4	4	4	1	1	2	2	1	1	1	1
2	1	2	2	2	1	2	2	1	1	2	2	4	4	4	4	4	4	4	4	4	4	3	3	4	4	4	4	4	4	2	2	4	4	3	3	4	4	4	4	4	4	3	3	3	3	4	4	1	1
2	1	2	2	2	1	2	2	1	1	2	2	4	4	2	2	4	4	3	3	1	1	4	4	2	2	4	4	2	2	2	2	4	4	1	1	4	4	4	4	4	4	4	4	1	1	1	2	1	1
2	1	1	2	2	1	2	2	2	1	2	2	2	3	3	3	4	4	1	1	3	2	4	2	4	4	1	1	1	2	1	1	3	3	1	1	1	1	3	3	1	2	1	1	1	1	1	1	1	1
2	1	1	2	2	1	2	1	1	1	2	2	1	4	0	0	1	4	1	1	2	2	2	3	0	0	1	1	2	1	1	1	3	2	2	3	1	1	2	4	1	3	1	1	1	1	2	2	1	2
2	1	1	2	2	1	2	1	1	1	2	2	4	4	0	0	4	4	3	3	4	3	4	4	0	0	3	3	3	3	3	2	4	2	4	3	2	2	3	3	4	4	2	2	4	3	3	3	2	2
2	1	1	2	2	1	2	1	1	2	2	3	2	2	3	3	4	4	4	4	4	3	2	2	4	4	4	4	3	3	2	2	3	3	2	2	1	1	3	3	2	2	2	3	3	3	2	2	1	1
2	2	1	2	2	1	1	1	2	2	3	3	2	2	2	4	2	2	1	1	1	1	1	1	0	0	1	1	2	2	2	2	2	2	1	1	1	1	1	1	1	1	2	2	2	2	2	2	1	1
2	1	1	2	2	1	2	1	1	2	2	2	4	4	4	4	4	4	4	4	3	3	3	3	4	4	4	4	2	2	1	1	4	4	2	2	3	3	4	4	2	2	2	2	1	1	2	2	1	1
2	1	1	2	2	3	1	1	2	2	2	4	2	4	4	4	2	4	1	1	2	2	3	3	2	2	1	1	1	1	1	1	2	2	1	1	1	1	3	3	2	2	1	1	1	2	1	2	1	1
2	1	2	2	2	1	2	1	1	1	2	2	4	4	4	4	4	4	1	1	4	4	3	3	4	4	4	4	4	2	2	2	4	4	1	1	1	1	4	4	4	4	1	1	1	1	1	1	1	1
2	1	1	2	2	3	1	1	1	1	2	2	3	3	4	4	4	4	1	1	1	1	2	2	3	3	2	2	2	2	1	1	1	1	2	2	1	1	2	2	1	1	1	1	2	2	1	1	1	1
2	2	1	2	2	1	2	1	1	1	2	1	4	1	4	1	4	1	1	1	2	1	4	1	4	1	2	1	1	1	1	1	2	1	1	1	2	1	4	1	4	1	1	1	2	1	1	1	1	1
2	1	1	2	2	1	2	1	1	1	2	2	1	1	4	4	2	2	1	1	1	1	1	1	4	4	1	1	1	1	2	2	2	2	1	1	2	2	2	2	2	2	1	1	1	1	1	1	1	1
2	2	1	2	2	1	1	2	1	1	4	4	2	2	4	4	2	2	2	4	2	3	2	2	2	2	2	2	2	4	2	2	4	4	2	3	2	1	2	2	2	2	1	1	1	1	3	4	2	2
2	2	1	2	2	3	2	2	1	2	2	2	4	4	4	4	4	4	2	2	3	3	1	1	1	1	4	4	4	4	4	4	4	4	1	1	2	2	4	4	3	3	1	1	1	1	1	1	1	1
2	2	1	2	2	3	1	2	1	1	1	2	4	4	3	3	4	4	3	2	3	2	4	4	3	3	3	3	3	3	1	1	1	1	1	1	1	1	4	4	4	4	1	1	2	2	1	1	1	1
2	2	1	2	2	3	2	2	1	1	1	2	4	4	1	1	4	4	1	1	1	1	3	3	2	2	4	4	2	2	1	1	2	2	2	2	1	1	3	3	2	2	1	1	2	1	1	1	1	1
2	2	2	2	2	3	2	1	1	1	3	2	3	3	3	3	2	3	4	4	3	3	4	3	4	4	2	2	3	3	3	3	4	4	2	3	3	3	2	2	3	3	3	3	2	3	2	2	2	2
2	1	1	2	2	1	2	1	1	2	2	2	4	4	4	4	4	4	1	1	1	1	1	3	3	3	4	4	2	2	1	3	4	4	1	3	2	4	4	4	2	4	1	1	1	1	2	4	1	1
2	1	1	2	2	3	2	1	1	2	1	3	2	4	4	4	2	4	1	2	1	2	1	2	1	4	1	2	1	2	1	4	1	4	1	1	1	2	1	2	1	2	1	1	1	2	1	1	3	1
2	1	1	2	2	1	2	1	1	1	2	2	4	4	4	4	4	4	1	1	3	3	4	4	4	4	4	3	1	3	1	2	3	3	1	1	3	2	4	4	1	2	1	1	1	1	1	2	1	1
2	1	1	2	2	1	2	1	1	1	2	2	4	4	0	0	4	4	1	1	1	1	2	2	0	0	3	3	1	1	1	1	1	1	1	1	2	2	4	4	2	2	1	1	1	1	2	2	1	1
2	1	2	2	2	1	2	1	1	1	1	3	1	4	1	1	1	2	4	4	1	1	1	3	1	1	1	4	1	4	1	2	1	4	1	2	1	2	1	2	1	1	1	2	1	4	1	4	1	1
2	1	1	2	2	3	2	1	1	2	4	2	1	4	3	3	3	4	2	1	4	4	1	4	4	4	1	4	4	2	1	1	4	4	4	1	4	4	1	4	1	3	1	1	4	2	1	1	4	1
2	1	1	2	2	3	2	1	1	1	1	1	4	4	4	4	4	4	1	1	4	4	4	4	4	4	2	2	2	2	1	1	1	1	1	1	1	1	4	4	3	3	1	1	1	1	1	1	1	1
2	2	2	2	2	2	2	1	2	1	2	1	2	2	1	1	3	3	2	2	1	1	2	3	2	1	1	2	1	1	1	2	1	1	2	2	2	2	1	1	1	1	2	2	2	2	1	1	1	1
2	1	1	2	2	3	2	1	1	1	2	2	1	2	4	4	1	2	3	3	3	3	3	3	4	4	3	3	2	2	2	2	4	4	3	2	2	3	1	2	1	1	2	2	4	4	2	2	1	1
2	1	1	2	2	1	2	2	1	1	2	2	2	3	3	3	3	3	1	1	1	1	4	4	2	2	4	4	2	2	1	1	1	1	2	2	2	2	4	4	3	3	1	1	2	2	1	1	1	1
2	1	3	2	2	1	2	1	1	1	2	2	2	1	0	0	3	2	1	1	4	4	4	4	0	0	3	2	2	3	1	1	1	2	1	1	4	4	2	1	2	1	1	1	1	3	2	3	3	2
2	2	2	2	2	1	2	1	1	1	2	3	2	3	2	2	3	2	3	4	1	2	3	2	3	2	2	3	1	1	1	2	4	4	3	2	3	4	3	2	3	4	3	3	2	2	4	4	3	4
2	1	2	2	2	1	1	1	1	1	2	2	3	3	1	1	3	4	1	2	1	3	4	4	1	1	1	1	2	1	2	3	2	1	1	1	1	1	2	4	2	3	2	1	1	2	1	1	1	1
2	1	3	2	2	3	2	1	1	1	2	2	4	4	4	4	4	4	1	1	3	3	4	4	1	1	3	3	2	2	4	4	4	4	4	4	1	1	2	2	4	4	1	1	2	2	1	1	1	1
2	1	2	2	2	3	1	1	1	1	2	2	1	2	3	3	3	3	2	4	3	3	4	4	2	4	2	2	2	2	2	2	2	2	2	4	4	4	2	2	1	1	1	1	1	3	2	3	4	4
2	1	1	2	2	1	2	1	1	1	1	1	4	4	4	4	4	4	1	1	2	2	4	4	4	4	4	4	1	1	4	4	2	2	1	1	1	1	4	4	4	4	1	1	1	1	1	1	1	1
2	1	1	2	2	3	2	1	1	1	1	2	2	4	2	2	2	3	4	3	1	3	1	1	1	1	2	2	1	2	1	3	1	4	1	3	1	3	4	4	3	4	1	2	1	2	1	1	1	4
2	1	1	2	2	3	2	1	1	1	2	2	2	2	1	1	2	3	1	1	1	1	3	3	1	1	4	4	3	1	4	4	1	1	2	2	3	4	2	4	1	1	1	1	3	2	1	1	3	1
2	1	1	2	2	3	1	2	1	2	3	3	2	2	4	4	3	3	1	1	2	2	2	2	4	4	2	2	1	1	1	1	2	2	1	1	1	1	2	2	3	3	1	1	1	1	1	1	2	2
2	1	1	2	2	3	2	2	1	1	1	1	4	4	4	4	4	4	1	1	4	4	4	4	4	4	4	4	3	3	1	1	1	1	1	1	1	1	4	4	2	2	1	1	1	1	1	1	1	1
2	1	1	2	2	1	1	2	1	1	1	1	4	4	0	0	4	4	1	1	1	1	4	4	0	0	1	1	1	1	1	1	4	4	1	1	1	1	4	4	2	2	1	1	1	1	1	1	1	1
2	1	1	2	2	1	2	2	1	1	1	1	4	4	4	4	4	4	1	1	3	3	4	4	0	0	4	4	2	2	1	1	2	2	2	2	1	1	4	4	4	4	1	1	1	1	1	1	1	1
2	1	1	2	2	3	2	1	1	1	2	4	4	4	4	4	4	4	2	2	4	2	4	4	4	4	4	4	2	2	1	1	1	1	1	1	1	1	4	4	2	2	1	1	3	3	3	3	1	1
2	1	1	2	2	1	1	1	1	1	2	2	4	4	1	1	4	4	1	1	2	2	3	3	4	4	4	4	2	2	1	1	2	2	1	1	2	2	3	3	1	1	1	1	1	1	1	1	1	1
2	1	1	2	2	1	1	2	1	1	1	2	2	4	4	4	2	4	1	1	1	1	3	3	3	3	3	4	1	1	1	1	4	4	1	1	1	1	3	4	4	4	1	1	1	1	1	1	2	4
2	1	3	2	2	3	1	1	2	1	1	1	3	3	1	1	1	1	1	1	1	1	1	1	1	1	3	3	3	3	3	3	3	3	3	3	3	3	3	3	3	3	1	1	1	1	1	1	1	1
2	1	3	2	2	1	2	2	1	1	2	2	3	3	0	0	2	3	1	1	2	2	0	0	0	0	1	1	1	2	1	3	2	2	1	2	1	2	1	3	3	3	1	2	1	3	1	2	4	2
2	1	2	2	2	1	2	2	1	2	2	1	1	2	1	1	1	2	1	1	4	4	4	4	1	3	3	2	2	4	1	4	2	4	2	3	1	2	2	3	2	3	1	1	1	2	2	3	1	1
2	1	2	2	2	1	2	2	2	2	1	2	4	2	0	0	3	4	2	2	2	3	2	2	0	0	2	4	2	2	2	2	4	4	1	1	2	2	3	3	1	2	2	3	1	1	1	1	1	1
2	2	1	2	2	1	2	2	1	2	2	2	3	3	4	4	2	2	1	1	4	4	4	4	3	3	4	4	1	1	4	4	2	2	1	1	4	4	4	4	3	3	1	1	1	1	1	1	1	1
2	1	1	2	2	1	2	1	1	1	2	2	1	1	4	4	3	3	1	1	1	1	2	2	4	4	4	4	2	2	1	1	3	3	1	1	1	1	4	4	2	2	1	1	2	2	2	2	1	1
2	1	1	2	2	1	2	1	1	1	1	1	4	4	3	3	4	4	1	2	4	4	3	4	4	4	4	4	2	2	1	1	2	3	1	1	4	4	4	4	4	4	3	4	4	4	2	3	1	1
2	2	1	2	2	1	2	2	1	1	1	2	1	3	1	2	3	3	2	1	2	2	1	2	2	2	1	2	1	1	1	1	2	2	1	1	2	2	2	2	3	3	1	1	1	1	1	1	1	1
2	1	1	2	2	3	2	2	1	1	2	2	3	3	2	2	3	3	2	1	2	2	2	2	0	0	2	2	1	1	2	2	3	2	1	1	2	1	3	3	3	3	1	1	2	1	1	1	3	3
1	1	3	2	2	3	1	2	1	1	1	1	1	1	1	1	1	1	3	3	1	1	2	2	1	1	1	1	1	1	1	1	1	1	1	1	1	1	4	4	4	4	1	1	1	1	1	1	1	1
1	1	3	2	2	1	2	1	2	2	3	3	2	2	0	0	3	3	2	2	3	2	3	2	0	0	3	3	2	2	3	3	3	4	4	4	2	3	1	1	2	2	3	2	4	4	4	4	3	3
1	2	1	2	2	3	1	1	1	1	2	2	2	2	2	2	2	2	2	2	4	4	2	2	1	1	4	4	4	4	4	2	4	4	2	2	4	4	4	4	4	4	2	2	4	4	4	4	2	2
1	2	2	2	2	3	2	1	1	1	1	3	3	3	4	4	3	3	2	2	2	2	1	1	3	3	2	2	3	3	2	2	3	3	2	2	4	4	2	2	1	1	1	1	4	4	3	4	1	1
1	1	1	2	1	3	2	1	2	2	4	4	3	2	4	3	2	3	3	2	2	3	4	1	4	1	4	2	3	3	2	3	3	3	2	2	3	3	3	3	2	2	2	3	2	2	2	2	3	3
1	1	2	2	2	3	2	1	1	2	4	4	1	1	1	1	1	1	4	4	4	4	1	1	1	1	1	1	4	4	4	4	4	4	4	4	4	4	1	1	1	1	1	1	4	4	1	1	2	2
1	1	1	2	2	1	2	1	1	1	2	3	1	1	1	1	2	3	1	1	0	0	2	2	1	1	2	2	1	2	1	2	1	1	2	2	1	2	1	2	2	2	1	1	1	1	1	1	1	1
1	1	1	2	1	1	2	1	1	1	1	2	2	1	2	2	4	2	2	2	2	2	1	2	2	2	2	1	2	1	2	2	2	2	3	3	2	1	3	3	3	3	3	2	3	3	1	2	3	4
1	1	1	2	2	1	2	2	1	1	2	1	4	4	4	4	4	4	2	2	4	4	3	3	4	4	2	2	3	3	2	2	2	2	1	1	3	3	2	2	2	2	2	2	2	2	2	2	2	2
1	1	2	2	2	1	1	2	1	1	2	3	3	3	4	4	3	3	1	2	2	3	4	1	4	4	4	4	1	1	1	1	1	1	1	1	1	1	1	1	1	1	1	1	1	1	1	1	1	1
1	1	1	2	2	1	1	1	1	1	2	4	4	4	4	4	4	4	1	1	4	4	1	1	1	1	1	1	1	1	4	4	4	4	2	2	1	1	4	4	4	4	1	1	1	1	4	4	1	1
1	1	3	2	2	1	2	1	1	2	2	3	2	2	0	0	2	2	3	3	1	1	1	1	0	0	2	2	4	4	3	3	3	3	4	4	4	4	2	2	1	1	4	4	2	2	2	2	1	1
1	1	2	2	2	1	2	1	1	1	0	4	0	4	0	0	0	4	0	2	0	4	0	2	0	0	0	1	0	1	0	2	0	4	0	2	0	2	0	3	0	4	0	4	0	4	0	3	0	1
1	2	2	2	2	3	2	1	1	1	4	4	2	2	2	2	3	3	2	2	3	3	3	3	2	2	2	2	2	2	2	2	3	3	2	2	2	2	2	2	1	1	2	2	2	2	3	3	2	2
1	2	1	2	2	1	2	1	1	1	2	2	4	4	4	4	4	4	1	1	4	4	4	4	4	4	4	4	1	1	1	1	1	1	1	1	1	1	4	4	1	1	1	1	1	1	1	1	1	1
1	1	1	2	2	1	2	1	1	1	1	4	4	4	2	2	4	4	1	1	4	4	3	3	1	1	4	4	1	1	4	4	4	4	1	1	1	1	4	4	4	4	1	1	1	1	2	2	1	1
1	1	3	2	2	3	2	1	1	1	4	4	4	4	1	1	4	4	4	4	1	1	1	1	1	1	1	1	4	4	1	1	1	1	4	4	4	4	1	1	1	1	1	1	1	1	1	1	1	1
1	1	2	2	2	1	2	1	1	1	2	2	1	3	0	0	4	4	4	4	4	4	1	1	0	0	2	2	4	2	2	4	1	2	2	1	1	2	1	1	1	1	2	1	4	4	3	3	2	1
1	1	1	2	2	3	2	1	1	1	2	2	4	4	4	4	3	3	4	4	4	4	3	3	4	4	4	4	3	3	1	1	2	2	2	2	2	2	4	4	3	3	1	1	2	2	3	3	2	2
1	1	2	2	2	3	2	1	1	2	4	4	2	2	4	4	2	2	4	4	3	3	4	4	4	4	2	2	3	3	2	2	4	4	4	4	4	3	4	4	4	4	1	1	4	4	4	4	4	2
1	1	3	2	2	3	2	1	1	1	2	2	2	2	0	0	2	2	2	2	2	2	2	2	0	0	4	4	2	2	1	1	2	2	2	2	1	1	3	3	2	2	1	1	2	2	1	2	1	1
1	1	1	2	2	1	2	1	2	2	3	3	2	3	2	3	3	3	1	2	2	4	4	4	2	2	3	3	2	3	2	3	2	3	1	2	1	2	2	3	2	3	1	2	2	3	1	2	3	3
1	1	1	2	2	3	2	2	1	1	1	1	1	1	2	2	2	2	1	1	4	4	2	2	1	1	1	1	2	2	1	1	1	1	1	1	1	1	1	1	2	2	1	1	3	3	1	1	3	3
1	2	1	2	2	3	2	2	1	1	4	4	4	4	4	4	3	3	2	4	4	4	4	4	4	4	2	4	4	2	4	1	4	1	4	1	4	1	3	4	2	4	4	1	4	1	4	1	4	1
1	2	2	2	2	3	2	2	1	1	4	4	4	4	4	4	4	4	3	2	3	3	1	1	1	1	4	4	4	4	4	4	4	4	2	1	1	1	3	3	4	4	1	1	4	4	1	1	3	3
1	2	1	2	2	1	2	2	1	1	3	3	2	2	1	1	3	3	1	1	2	2	3	3	1	1	1	1	1	1	2	2	2	2	3	3	1	1	2	2	4	4	1	1	3	3	2	2	1	1
1	2	3	2	2	1	1	1	1	1	4	4	1	1	2	2	1	1	3	3	1	1	1	1	1	1	1	1	4	4	4	4	4	4	4	4	4	4	1	1	1	1	3	3	4	4	2	2	4	4
1	1	2	2	2	3	1	1	1	1	3	3	2	2	2	2	2	2	3	3	2	2	1	1	1	1	1	1	4	4	2	2	2	2	1	1	4	4	1	1	2	2	3	3	3	3	3	3	4	4
1	1	3	2	2	3	2	1	1	1	2	4	1	2	2	2	2	2	2	4	2	2	2	1	1	1	3	3	3	3	4	4	4	4	4	4	3	3	1	1	1	1	3	3	2	4	2	2	3	3
1	2	1	2	2	2	2	1	1	1	1	1	2	4	2	3	4	4	2	1	3	2	1	2	1	2	4	2	1	1	2	1	2	1	2	1	1	1	4	2	1	1	1	1	1	1	1	1	1	1
1	1	2	2	2	3	2	1	1	1	2	2	2	3	3	3	4	4	2	2	3	4	3	2	1	1	4	4	3	2	4	4	3	2	1	2	4	4	4	4	4	3	2	3	2	3	2	1	1	2
1	2	2	2	2	3	1	2	1	1	4	4	1	1	4	4	1	1	4	4	3	3	1	3	2	2	1	1	4	4	4	4	3	3	2	3	2	2	1	1	1	1	2	2	4	4	4	4	4	4
1	1	1	2	2	1	2	2	1	1	1	1	1	1	1	1	1	1	1	1	1	1	1	1	1	1	1	1	1	1	1	1	2	2	2	2	2	2	2	2	2	2	2	2	1	2	2	1	1	1
1	1	2	2	1	3	2	2	1	1	4	2	4	4	4	4	4	4	2	2	1	4	2	4	4	4	1	4	1	3	2	1	1	1	4	4	2	1	3	1	4	4	2	1	2	2	1	1	1	1
1	1	1	2	2	3	2	2	1	1	2	2	2	2	4	4	4	4	1	1	4	4	4	4	4	4	4	4	1	1	1	1	4	4	2	2	1	1	4	4	1	1	1	1	1	1	1	1	1	1
1	2	2	2	2	3	2	2	1	1	1	1	4	4	3	3	3	3	3	3	3	3	4	4	4	4	4	4	1	1	4	4	4	4	1	1	4	4	4	4	1	1	1	1	1	1	1	1	1	1
1	2	1	2	2	1	1	2	1	1	2	2	1	1	2	1	4	4	1	1	3	3	4	4	1	1	4	4	2	2	1	1	1	1	1	1	1	1	4	4	2	2	1	1	2	2	1	1	1	1
1	2	3	2	2	3	2	1	2	2	3	1	1	1	1	1	1	1	2	2	3	3	2	2	2	3	2	3	1	3	4	2	3	2	1	4	2	3	2	1	2	3	2	2	4	2	1	3	2	4
1	1	2	2	2	1	2	1	1	2	2	0	2	0	4	0	3	0	2	0	2	0	2	0	2	0	2	0	3	0	2	0	2	0	2	0	2	0	2	0	2	0	3	0	3	0	3	0	2	0
1	1	2	2	2	1	1	1	1	1	1	4	4	4	1	1	4	4	4	4	4	4	4	4	4	4	4	4	4	4	4	4	4	4	1	1	1	1	1	1	4	4	3	3	4	4	4	4	4	4
1	1	3	2	2	3	2	1	1	1	1	2	2	2	1	1	2	2	1	1	4	4	2	2	1	1	1	1	1	1	4	4	4	4	1	4	4	4	1	1	4	4	1	1	2	2	1	1	3	3
1	1	1	2	2	3	2	1	1	1	1	3	3	3	1	1	4	4	4	4	4	4	4	4	1	1	3	3	4	4	1	1	4	4	3	3	1	4	2	2	2	2	2	2	3	3	1	1	3	1
1	1	2	2	2	1	2	1	1	1	2	2	2	2	4	4	2	2	2	1	3	3	3	3	1	1	3	3	1	4	3	1	4	4	3	3	1	1	4	4	1	1	3	3	3	3	1	1	1	1
1	1	1	2	2	1	2	1	1	1	2	2	4	4	4	4	4	4	4	4	4	4	4	4	1	1	4	4	4	4	2	2	1	1	2	2	2	2	4	4	2	2	1	1	2	2	1	1	1	1
1	1	1	2	2	1	2	1	1	1	2	2	2	2	3	3	4	4	3	3	4	4	4	4	4	4	3	3	4	4	3	3	4	4	1	1	1	1	4	4	4	4	3	3	4	4	1	1	1	1
1	1	2	2	2	1	2	1	1	1	3	0	0	4	0	4	0	4	4	0	4	0	4	0	4	0	1	0	4	0	0	2	4	0	0	4	0	3	0	4	0	4	0	4	0	4	0	1	0	1
1	1	2	2	2	1	2	1	1	1	1	1	3	2	3	3	4	4	1	2	2	3	3	3	2	2	3	3	2	2	1	1	1	1	1	1	1	1	3	3	1	1	1	1	1	2	1	1	1	1
1	1	1	2	2	1	2	1	1	1	2	4	3	1	2	2	2	4	1	2	3	2	2	2	2	4	4	1	2	2	2	1	4	2	3	2	4	1	3	2	2	1	4	2	2	3	2	3	2	2
1	1	2	2	2	1	2	1	1	1	2	1	3	3	3	3	3	3	2	2	3	3	3	3	3	3	4	4	2	2	2	2	3	3	3	3	2	2	2	2	2	2	3	3	2	2	2	2	1	1
1	1	1	2	2	1	2	1	1	1	2	3	4	4	0	0	4	4	1	1	1	2	2	2	0	0	4	4	2	2	1	2	2	2	1	1	2	3	4	4	3	3	1	1	2	2	1	2	1	1
1	1	2	2	2	1	2	1	1	1	3	3	2	2	2	1	3	2	1	3	3	1	2	1	2	1	3	1	2	1	2	1	2	1	1	2	1	2	2	1	3	1	2	1	2	1	2	2	2	3
1	1	1	2	2	1	2	2	1	1	2	3	3	3	2	2	3	2	3	1	3	1	2	2	2	4	3	2	2	2	2	3	3	1	1	1	2	2	2	2	1	3	4	3	2	1	2	3	2	2
1	2	2	2	1	3	1	2	1	1	2	3	1	3	2	2	3	4	1	1	3	3	1	1	1	1	2	3	3	2	1	1	2	4	2	1	3	4	3	3	2	4	1	1	1	3	1	1	1	1
1	1	2	2	2	3	2	2	1	1	1	2	3	2	2	2	3	2	3	2	3	2	2	3	2	3	2	3	2	3	2	3	2	3	2	3	2	3	2	3	2	3	2	3	2	3	2	3	2	3
1	1	1	2	2	3	2	2	1	1	1	1	4	4	4	4	4	4	1	1	3	3	4	4	1	1	3	3	4	4	2	2	3	3	1	1	3	3	4	4	4	4	2	2	1	1	1	1	1	1
1	1	2	2	2	1	2	2	1	1	2	2	3	3	4	4	3	3	2	2	3	3	4	4	2	2	2	2	4	4	3	3	4	4	2	2	1	1	2	4	2	2	1	1	1	1	2	3	3	3
1	1	2	2	2	3	2	2	1	1	1	1	2	2	1	1	1	2	1	1	2	2	1	1	1	1	4	4	1	1	1	1	4	4	1	1	1	1	1	1	4	4	1	1	2	2	1	1	1	1
1	1	1	2	2	1	2	2	1	1	1	1	4	4	4	4	4	4	1	1	4	4	4	4	4	4	4	4	2	2	2	2	4	4	2	2	2	2	4	4	1	1	1	1	1	1	1	1	1	1
1	1	2	2	2	1	2	2	1	1	1	3	1	1	0	0	2	2	1	4	1	1	2	4	0	0	4	1	1	4	1	2	2	4	1	4	1	2	1	1	1	4	1	4	1	4	1	2	1	4
1	1	3	2	2	3	1	2	1	2	3	3	1	4	0	0	2	2	4	1	4	4	4	4	1	1	1	1	4	4	1	4	1	1	4	2	1	3	1	1	1	1	1	3	1	3	1	1	4	1
1	1	1	2	2	1	2	2	1	1	2	3	3	3	3	3	4	4	2	2	4	4	3	3	4	4	3	3	2	3	3	3	4	4	1	1	3	3	3	3	3	3	2	2	2	2	1	1	1	1
1	1	2	2	2	3	2	2	1	1	2	2	3	3	0	0	3	3	4	4	3	3	1	1	1	1	3	3	3	3	3	3	3	3	2	2	2	2	1	1	2	2	4	4	3	3	3	3	4	4
1	1	2	2	2	1	2	2	1	1	0	2	0	2	0	0	0	2	0	2	0	2	0	2	0	0	0	2	0	2	0	2	0	2	0	2	0	3	0	2	0	2	0	2	0	2	0	2	0	2
1	1	2	2	2	1	2	2	1	1	2	4	4	4	2	2	3	3	3	3	3	3	2	2	1	1	4	4	4	2	3	3	2	4	4	2	1	1	1	3	1	1	1	1	2	2	2	2	3	1
1	2	2	2	2	2	2	2	1	1	2	2	3	3	4	4	4	4	2	2	2	2	1	1	1	1	3	3	2	2	1	1	2	2	1	1	1	1	2	2	3	3	2	2	2	2	2	2	1	1
1	1	2	2	2	1	2	1	1	1	1	1	4	4	4	4	4	4	4	4	4	4	4	4	4	4	4	4	4	4	4	4	4	4	1	1	1	1	4	4	4	4	4	4	4	4	4	4	4	4
1	1	2	2	2	3	2	1	1	1	4	4	1	1	1	1	1	1	4	4	3	3	1	2	1	1	1	1	4	4	4	3	4	3	4	4	3	4	1	1	3	4	4	4	4	4	4	4	4	4
1	1	1	2	2	3	2	1	1	1	3	3	2	2	0	0	3	2	2	2	2	1	1	1	0	0	3	3	2	2	4	4	2	4	1	2	1	1	3	2	2	4	2	2	4	4	2	2	2	2
1	1	1	2	2	1	2	1	1	1	1	1	4	4	4	4	4	4	3	3	4	4	4	4	2	2	2	2	1	1	4	4	4	4	3	3	2	2	4	4	1	1	2	2	4	4	1	1	1	1
1	1	3	2	2	3	2	1	1	1	1	1	1	1	1	1	2	2	1	1	1	1	1	1	1	1	2	4	4	4	1	1	1	1	4	4	1	1	2	4	4	4	4	4	1	1	3	2	1	1
1	1	1	2	2	3	2	1	1	1	2	2	3	3	4	3	3	3	3	4	4	4	2	2	2	3	2	4	4	2	1	2	4	3	4	3	4	3	2	3	4	3	3	3	4	4	3	4	3	2
1	1	2	2	2	1	2	1	1	1	1	1	3	3	3	3	2	2	3	3	4	4	1	1	4	4	1	1	4	4	4	4	4	4	2	2	4	4	3	3	4	4	2	2	3	3	4	4	2	2
1	1	2	2	2	3	2	1	1	1	3	3	2	2	1	1	4	4	4	4	4	4	1	1	1	1	1	2	4	4	4	4	4	4	4	4	4	4	2	2	1	1	4	4	4	4	4	4	2	1
1	1	1	2	2	1	2	1	1	1	2	2	4	4	1	1	4	4	2	2	4	4	2	2	2	2	4	4	2	2	1	1	2	2	1	1	1	1	4	4	4	4	1	1	1	1	4	4	1	1
1	1	1	2	2	1	2	1	1	1	2	3	2	3	3	3	2	3	1	4	2	3	3	3	3	3	3	3	1	4	1	3	2	4	1	4	2	3	2	3	2	3	1	2	3	3	1	1	1	1
1	1	1	2	2	1	2	1	1	1	2	3	2	3	3	3	2	3	1	4	2	3	3	3	3	3	3	3	1	4	1	3	2	4	1	4	2	3	2	3	2	3	1	2	3	3	1	1	1	1
1	2	3	2	2	1	2	1	1	1	2	2	2	2	2	2	2	2	2	2	3	3	3	3	2	2	4	4	2	2	2	2	2	2	2	2	2	2	2	2	3	3	2	2	2	2	2	2	2	2
1	1	2	2	2	3	1	1	1	1	3	2	2	2	1	1	2	2	4	4	3	2	2	2	1	1	2	3	4	3	2	2	2	2	3	2	2	1	1	1	3	2	3	2	4	3	3	2	2	2
1	1	1	2	2	3	2	1	1	1	1	1	3	3	3	3	3	3	1	1	3	3	2	2	1	1	4	4	1	1	1	1	1	1	1	1	1	1	1	1	1	1	1	1	1	1	1	1	1	1
1	1	1	2	2	3	2	1	1	1	2	2	4	4	1	1	4	4	2	2	4	4	2	2	1	1	2	2	2	2	4	2	3	4	1	2	3	2	4	4	2	2	1	1	2	1	1	1	1	1
1	2	2	2	2	1	2	1	1	1	2	2	4	4	1	1	4	4	2	2	4	4	1	1	4	4	4	4	3	3	4	4	4	4	1	1	4	4	4	4	4	4	2	2	4	4	2	2	1	1
1	1	2	2	2	3	2	1	1	1	3	3	4	4	0	0	4	4	2	2	3	3	2	2	0	0	3	3	3	3	4	4	4	4	1	1	4	4	1	1	4	4	1	1	2	2	1	1	1	1
1	1	2	2	2	3	2	1	1	1	2	2	2	2	4	4	2	2	4	4	3	3	1	1	1	1	1	1	4	4	1	1	4	4	4	4	4	4	1	1	4	4	4	4	4	4	4	4	4	4
1	1	2	2	2	3	2	1	1	1	2	2	2	1	1	1	2	3	2	1	3	1	1	2	1	1	2	4	2	1	2	3	1	1	2	2	2	2	1	3	2	2	1	1	1	1	1	1	1	1
1	1	1	2	2	1	2	2	1	1	1	1	2	2	3	4	4	4	1	1	4	4	2	2	2	2	4	4	2	2	2	2	2	2	1	1	1	1	1	1	3	3	1	1	2	2	1	1	2	2
1	1	3	2	2	1	2	2	1	1	1	1	1	4	0	0	4	4	3	3	4	4	4	4	0	0	4	4	4	4	4	4	4	4	4	4	4	4	4	4	4	4	1	1	1	1	1	1	1	1
1	1	2	2	2	1	2	2	1	1	1	1	1	1	1	1	1	1	1	1	1	1	1	1	1	1	1	1	1	1	1	1	2	2	1	1	3	3	2	2	1	1	2	2	3	3	1	1	1	1
1	1	1	2	2	1	2	2	1	1	2	3	4	4	4	4	4	4	1	1	4	4	4	4	4	4	4	4	2	4	4	4	4	4	1	1	4	4	4	4	4	4	1	1	2	2	4	4	1	1
1	1	2	2	2	3	2	2	1	2	2	4	1	3	0	0	3	3	1	2	2	2	3	3	2	2	3	3	2	3	3	3	3	3	1	2	3	3	2	2	4	4	1	2	1	2	1	1	2	2
1	1	2	2	2	1	1	2	1	1	1	1	4	4	1	1	4	4	1	1	4	4	4	4	4	4	4	4	1	1	3	3	4	4	1	1	1	1	4	4	4	4	1	1	1	1	1	1	1	1
1	1	2	2	2	3	2	2	1	1	1	2	2	2	0	0	2	2	1	1	1	1	1	1	1	1	1	1	1	1	1	1	2	1	1	1	2	2	2	2	2	2	1	1	2	2	1	1	2	2
1	1	1	2	2	3	2	2	1	1	1	1	3	2	3	3	4	4	1	1	1	1	2	2	1	1	1	1	4	4	1	1	2	2	1	1	1	1	1	1	1	1	1	1	1	1	2	2	1	1
1	1	2	2	2	1	2	2	1	1	2	2	3	3	1	1	3	3	1	1	2	2	2	2	1	1	4	4	2	2	1	2	1	1	1	1	2	2	4	4	2	2	1	1	2	2	1	1	1	1
1	1	3	2	2	3	2	2	1	1	1	1	1	1	1	1	1	1	1	1	1	1	1	1	1	1	1	1	1	1	1	1	1	1	1	1	1	1	1	1	1	1	1	1	1	1	4	4	4	4
1	1	1	2	2	3	2	2	1	1	2	2	1	1	2	1	1	1	1	1	3	2	1	1	1	1	1	1	4	4	4	4	2	3	1	1	2	2	1	1	4	3	3	3	1	1	4	3	2	2
1	1	3	2	2	2	1	2	1	1	2	3	3	3	0	0	3	3	3	3	4	4	1	1	0	0	1	1	3	3	2	3	3	3	2	3	4	4	1	2	4	4	3	3	4	4	3	3	1	1
1	2	1	2	2	1	2	2	1	1	1	1	4	4	2	3	4	4	2	2	2	2	3	3	1	1	4	4	1	1	2	2	1	1	1	1	1	1	1	1	2	2	1	1	1	1	1	1	1	1
1	1	1	2	2	1	2	1	1	1	1	1	1	1	0	0	4	4	3	3	2	2	4	4	0	0	4	4	1	1	4	4	4	1	4	4	1	1	3	4	1	1	1	1	1	1	1	1	2	3
1	2	2	2	2	3	1	1	1	1	2	2	3	2	3	3	3	3	1	2	4	4	3	3	3	2	2	3	1	2	3	3	2	2	1	1	1	2	4	4	2	3	1	2	1	2	2	2	1	1
1	1	2	2	2	1	2	2	1	1	3	3	2	2	0	0	2	2	3	2	4	3	4	4	0	0	4	4	2	3	2	4	2	2	2	1	4	4	4	4	4	4	3	2	4	4	4	3	2	2
1	2	1	2	2	3	2	2	1	1	2	2	1	1	1	1	1	1	3	3	1	1	1	1	1	1	3	3	3	3	4	4	3	3	3	3	2	2	1	1	1	1	3	3	3	3	1	1	3	3
1	2	3	2	2	1	2	2	1	1	3	2	2	2	1	1	1	1	2	2	1	1	2	2	1	1	1	1	3	3	3	3	2	2	2	2	1	1	2	1	1	1	2	3	3	3	3	2	3	3
1	1	2	2	2	3	1	2	1	1	2	2	2	3	3	3	2	3	2	2	2	4	2	3	2	2	2	2	1	1	4	4	2	3	1	1	2	3	2	3	2	3	3	3	3	3	2	3	2	1
1	1	1	2	2	1	2	2	1	1	1	1	4	4	1	1	4	4	1	1	4	4	4	4	1	1	4	4	1	1	1	1	1	1	1	1	1	1	4	4	4	4	1	1	1	1	1	1	1	1
1	2	2	2	2	3	2	2	1	2	2	2	2	2	1	1	2	2	1	1	2	2	2	2	1	1	1	1	2	2	4	4	4	4	4	4	2	2	1	1	1	1	1	1	1	1	1	1	1	1
1	2	2	2	2	3	2	2	1	2	2	2	1	2	1	1	2	2	2	1	4	4	4	4	1	1	4	4	4	4	4	4	4	4	2	1	4	4	1	2	4	4	2	3	2	2	4	4	4	2
1	1	2	2	2	1	2	2	1	2	3	2	2	2	4	4	4	4	4	4	3	3	2	2	1	1	2	2	4	4	4	4	4	4	4	4	2	2	4	4	4	4	2	2	1	1	1	1	1	1
1	1	2	2	2	1	2	2	1	2	3	4	2	4	4	4	4	4	1	1	3	4	3	3	4	4	4	4	3	4	1	3	4	4	1	1	1	1	4	4	4	4	1	1	1	1	2	3	1	1
1	1	1	2	2	1	2	2	1	1	2	2	2	2	0	0	2	2	1	1	2	2	2	2	0	0	2	2	1	2	1	1	1	1	1	2	1	1	2	2	1	2	1	2	1	2	2	2	1	1
1	1	1	2	2	3	2	2	1	1	2	4	4	4	0	0	4	4	4	4	4	4	1	1	0	0	1	1	4	4	4	4	1	1	2	2	4	4	2	2	1	1	4	4	4	4	4	4	4	4
1	1	2	2	2	3	2	2	1	1	2	2	2	4	0	0	4	4	1	2	4	4	4	4	0	0	4	4	4	4	1	1	1	1	1	1	1	1	4	4	1	1	4	3	1	1	1	1	1	1
1	2	1	2	2	1	2	2	1	1	1	1	4	4	3	3	4	4	4	4	4	4	1	1	1	1	4	4	4	4	1	4	4	4	1	2	1	1	4	4	4	4	3	2	4	4	4	4	1	1
1	1	2	2	2	1	2	2	1	2	2	1	4	4	4	4	4	4	2	1	4	4	4	4	4	4	4	4	3	1	1	4	1	2	2	1	1	2	1	4	4	4	2	1	3	1	2	1	1	1
2	2	2	2	2	1	1	1	2	1	2	3	4	4	4	4	3	3	2	1	2	2	3	2	1	1	4	3	2	2	1	1	1	1	3	2	1	1	2	4	1	1	1	1	1	1	1	1	2	1
2	2	1	2	2	3	1	1	1	2	4	2	2	4	2	4	2	4	4	2	4	4	4	4	2	2	4	4	4	4	1	1	4	4	3	3	4	3	4	4	3	3	2	1	4	2	4	3	4	1
2	1	1	2	2	1	2	1	2	1	2	2	4	4	0	0	4	4	2	2	3	3	3	3	0	0	2	2	4	4	3	3	3	3	4	4	1	1	3	3	1	1	3	3	4	4	4	4	1	1
2	1	2	2	2	3	1	1	1	1	2	4	4	4	0	0	4	4	2	2	2	3	2	2	1	1	2	2	4	3	2	4	2	3	4	4	2	2	1	2	1	2	1	1	2	3	1	2	1	1
2	1	2	2	2	3	2	1	1	1	3	2	2	2	1	1	2	2	1	1	2	2	2	2	2	2	2	2	1	1	1	1	2	2	2	2	2	2	2	2	3	3	3	3	2	2	2	2	2	2
2	1	3	2	2	1	1	1	1	2	1	4	1	1	1	1	1	1	1	2	1	1	1	1	1	3	1	4	1	4	1	3	1	2	2	4	1	2	1	2	1	1	1	1	2	3	1	1	1	3
2	1	3	2	2	2	2	1	1	2	3	3	1	1	1	1	1	1	4	4	4	4	1	1	1	1	1	1	4	2	1	4	4	4	4	4	1	2	2	2	1	1	4	2	4	2	1	3	2	2
2	2	1	2	2	1	1	1	1	1	2	3	3	3	2	2	4	4	3	3	4	4	1	1	2	3	3	2	4	4	1	1	3	3	3	4	3	3	3	4	2	3	2	2	3	3	2	2	3	2
2	1	1	2	2	3	1	1	1	1	3	2	3	3	4	4	3	3	1	1	4	4	2	2	3	3	4	4	2	2	2	2	4	4	1	1	2	2	4	4	3	3	1	1	2	2	1	1	1	1
2	1	1	2	2	1	2	1	1	1	0	2	0	4	0	4	0	4	0	2	0	4	0	4	0	4	0	4	0	2	0	4	0	4	0	3	0	2	0	2	0	4	0	1	0	4	0	3	0	1
2	1	1	2	2	3	2	1	1	1	4	4	3	2	4	4	3	3	1	2	4	4	1	1	1	1	2	2	3	4	1	3	4	4	4	4	2	3	1	2	4	4	1	2	1	2	1	4	1	1
2	1	1	2	2	3	2	1	1	1	2	2	4	4	4	4	4	4	3	3	4	4	1	1	2	2	3	3	1	2	1	4	1	4	1	3	4	4	2	2	1	1	1	1	2	2	1	1	1	1
2	2	2	2	2	1	1	1	1	1	1	4	1	4	1	1	4	4	2	2	4	4	2	3	1	1	4	4	3	3	2	2	4	4	1	1	1	1	2	2	3	3	2	2	1	1	2	2	1	1
2	2	2	2	2	1	2	1	1	2	2	2	1	1	1	1	1	1	1	1	1	1	1	1	1	1	1	1	1	1	2	2	4	4	2	2	1	1	1	1	1	1	1	1	2	2	1	1	1	1
2	1	1	2	2	3	2	1	1	1	4	4	2	3	4	4	4	4	2	2	2	2	2	2	1	1	2	2	4	4	1	2	4	4	2	2	2	3	2	2	3	4	1	2	3	3	3	3	2	2
2	2	1	2	2	1	2	2	1	1	2	3	3	3	3	3	3	3	4	4	4	3	3	3	3	3	2	2	4	4	2	2	2	2	1	1	2	2	4	4	2	4	4	4	2	2	1	1	1	1
2	1	2	2	2	3	2	2	1	1	4	1	1	4	1	4	1	4	4	2	3	4	1	4	1	4	1	4	4	2	4	4	1	4	4	2	1	4	1	4	1	4	4	2	4	4	1	2	4	1
2	2	2	2	2	3	1	2	1	1	2	3	2	2	2	2	3	4	1	1	4	4	4	4	3	3	3	4	4	4	1	1	1	1	1	1	1	1	4	4	3	3	2	2	1	2	1	3	1	2
2	2	2	2	2	1	2	1	1	1	3	4	2	2	1	1	2	1	4	4	2	3	4	4	1	1	2	2	2	2	4	4	1	1	1	1	1	1	1	1	1	1	3	3	4	4	4	4	4	4
2	1	3	2	2	3	2	1	1	1	4	4	3	2	3	3	3	3	3	3	3	3	1	1	1	1	2	2	4	4	2	3	4	4	2	2	2	2	1	1	1	2	3	3	3	3	3	2	3	3
2	1	2	2	2	1	2	1	1	1	4	4	2	2	1	1	2	2	3	3	3	3	2	2	1	1	2	2	3	3	4	4	3	3	3	3	3	3	2	2	1	1	2	2	3	3	3	3	3	3
2	2	1	2	2	1	2	1	1	2	3	3	3	3	1	2	2	3	1	1	2	2	3	3	1	1	2	3	4	3	1	2	1	2	2	2	3	3	1	2	3	4	2	1	4	2	1	1	3	1
2	1	2	2	2	2	1	1	1	1	2	2	2	2	2	2	2	2	2	2	1	1	1	1	2	2	2	2	1	1	1	1	2	2	1	1	2	2	1	1	2	2	1	1	1	1	2	2	2	2
2	2	1	2	2	1	2	1	1	1	1	1	2	2	3	3	4	4	3	3	2	2	3	3	2	2	2	2	2	2	4	4	4	4	4	4	3	3	3	3	3	3	2	2	2	2	3	3	3	3
2	2	1	2	2	1	2	1	1	1	1	1	4	4	4	4	4	4	1	1	4	4	4	4	4	4	3	3	3	2	2	1	1	1	1	2	3	4	3	2	1	2	3	2	2	3	2	2	4	4
2	2	1	2	2	3	2	1	1	1	2	2	3	3	2	2	4	4	2	2	3	3	2	2	3	3	4	4	3	3	3	3	2	2	1	1	1	1	4	4	2	2	1	1	1	1	1	1	1	1
2	2	1	2	2	3	2	1	1	1	2	2	3	3	3	3	4	4	2	2	2	3	3	3	2	2	4	4	4	4	4	3	2	2	1	1	1	1	4	4	3	3	1	1	2	2	1	1	1	1
2	2	2	2	1	1	1	1	1	1	4	3	2	2	2	2	3	4	3	2	3	3	2	3	2	3	2	3	2	3	2	1	2	4	2	3	1	2	4	2	3	4	3	2	3	4	3	2	2	3
2	1	2	2	2	1	1	1	1	1	4	4	2	2	1	1	2	4	1	1	1	1	1	1	4	4	1	3	4	4	4	4	4	4	4	4	4	4	1	1	2	4	4	4	4	2	2	4	1	1
2	2	1	2	2	1	2	1	1	1	3	2	2	4	2	2	3	4	2	2	3	3	3	3	2	2	1	2	4	3	2	2	4	4	1	1	3	3	3	3	1	1	1	1	4	2	2	2	4	1
2	1	2	2	2	1	2	1	1	1	2	3	3	4	1	1	3	4	3	1	4	4	4	4	4	4	4	4	4	4	2	2	2	2	2	2	4	4	1	1	1	1	2	1	4	4	4	4	4	2
2	1	2	2	2	3	2	1	1	1	3	2	2	2	2	4	2	3	2	3	1	3	1	1	1	1	2	2	3	3	2	3	3	3	2	3	3	4	2	2	2	3	2	2	2	3	3	3	4	2
2	1	1	2	2	1	2	1	1	1	3	3	4	4	4	4	4	4	2	2	4	4	4	4	2	2	4	4	4	4	2	2	2	2	3	2	2	2	4	4	2	2	1	1	2	3	1	1	1	1
2	1	2	2	2	3	1	1	1	2	4	4	3	2	0	0	2	2	1	3	2	4	2	2	0	0	2	2	4	4	1	3	4	4	2	1	4	4	1	1	1	2	2	2	3	4	1	4	4	4
2	1	2	2	1	3	2	2	1	1	4	2	2	2	0	0	2	2	1	1	2	2	2	2	0	0	2	2	4	2	4	4	4	4	1	1	4	4	1	1	3	2	4	2	2	2	4	3	4	2
2	2	1	2	2	1	2	2	1	1	3	1	3	2	3	3	3	4	1	1	2	2	1	1	1	1	1	2	2	2	2	2	3	2	1	1	3	3	1	2	1	1	1	1	1	1	1	1	1	1
2	1	2	2	2	3	1	2	1	2	4	4	4	4	4	4	4	4	4	4	4	4	4	4	4	4	4	4	3	3	4	4	3	3	2	2	2	2	3	3	4	4	2	2	2	2	4	4	2	2
2	2	2	2	2	1	2	2	1	1	2	2	3	3	2	2	3	3	2	2	3	3	2	3	1	1	4	4	2	2	2	2	2	2	1	1	1	2	3	3	2	2	1	1	1	1	1	1	1	1
2	2	2	2	2	3	1	1	2	2	3	2	2	2	2	2	1	2	1	1	2	2	3	3	2	2	1	1	4	3	1	1	2	3	1	1	1	1	1	1	1	1	2	2	4	4	4	3	4	4
2	2	2	2	2	3	1	1	1	1	1	2	2	2	2	3	2	3	3	3	3	3	1	1	1	1	3	3	4	3	2	4	2	4	4	4	2	2	2	2	2	3	3	4	3	4	2	3	1	1
2	2	2	2	2	1	2	1	2	2	4	4	4	4	2	2	2	2	2	2	1	1	4	4	2	4	4	4	4	4	4	1	1	4	4	2	4	4	2	2	1	1	2	2	2	2	4	4	1	1
2	1	2	2	2	1	1	1	1	1	3	3	2	3	3	3	3	3	3	3	4	4	1	1	3	3	3	3	4	4	1	1	3	3	3	3	4	4	1	1	2	2	3	3	3	3	3	3	2	2
2	1	1	2	2	3	2	1	1	1	2	1	1	1	0	0	1	1	1	1	1	1	2	1	0	0	2	2	3	1	3	3	2	2	1	2	1	1	1	1	1	1	2	1	3	3	2	2	1	2
2	1	2	2	2	3	2	1	1	1	2	4	1	2	0	0	2	2	3	3	2	2	2	2	0	0	2	2	4	4	2	2	2	2	1	1	3	3	2	2	3	3	2	2	3	3	1	1	2	1
2	1	1	2	2	3	2	1	1	1	2	2	3	2	3	4	2	1	4	3	1	1	2	1	1	1	2	1	2	1	1	2	2	3	2	3	4	2	1	4	3	1	1	2	1	1	1	2	2	3
2	2	1	2	2	3	1	1	1	1	2	3	4	4	2	3	3	3	2	2	4	4	4	4	3	3	4	4	2	2	1	1	1	1	1	1	2	2	2	2	1	1	1	1	2	2	2	2	1	2
2	2	1	2	2	3	1	2	1	2	2	3	2	3	2	2	3	3	1	1	4	4	1	1	4	4	2	2	3	3	2	2	1	1	2	2	1	1	4	4	2	2	1	1	2	2	1	1	1	1
2	2	1	2	2	3	2	1	1	1	2	2	3	3	2	2	3	3	2	2	2	2	1	1	1	1	1	1	2	2	1	1	4	4	1	1	1	1	3	3	1	1	2	2	4	4	1	1	1	1
2	2	2	2	2	3	2	1	1	1	2	2	2	2	1	1	1	1	2	2	1	1	1	1	1	1	2	2	1	1	1	1	2	2	2	2	3	3	1	1	2	2	1	1	2	2	2	2	2	2
2	2	2	2	2	1	2	1	1	1	3	1	2	4	1	1	2	4	4	2	3	3	1	1	1	1	2	2	4	2	4	2	4	2	4	2	4	2	4	4	3	3	4	2	4	2	4	1	4	1
2	1	2	2	2	3	2	1	1	1	1	1	4	4	4	4	4	4	3	3	2	2	3	3	1	1	2	2	3	3	2	2	4	4	1	1	4	4	4	4	4	4	4	4	1	1	1	1	1	1
2	2	2	2	2	3	2	1	1	1	3	2	2	2	1	2	1	1	2	1	2	2	1	2	1	1	1	1	2	2	2	3	3	3	3	3	3	4	1	2	2	3	1	1	2	3	1	1	2	2
2	1	2	2	2	1	2	1	1	1	2	1	3	3	2	2	3	3	3	3	3	2	2	2	2	2	3	3	3	2	3	3	3	3	2	2	3	3	2	2	2	1	1	1	1	1	2	1	1	1
2	2	2	2	2	1	2	1	1	2	4	4	2	3	2	3	2	3	4	3	1	1	1	1	4	4	2	3	2	2	4	4	2	2	4	4	4	4	1	1	1	1	4	2	4	4	2	2	3	1
2	1	2	2	2	1	2	1	1	1	2	2	2	2	2	2	2	2	3	3	3	3	1	1	1	1	2	2	3	3	3	3	3	3	1	3	1	3	2	2	1	3	1	1	2	3	1	3	3	3
2	2	1	2	2	1	2	2	1	2	2	1	2	2	1	1	2	2	1	1	1	1	2	2	1	1	2	2	4	4	1	1	3	3	2	2	1	1	2	2	2	2	1	1	3	3	3	3	3	3
2	2	2	2	2	3	2	2	1	1	3	1	4	4	1	3	3	4	4	1	3	3	2	3	1	2	1	4	4	2	1	1	1	1	4	1	1	1	2	3	3	3	3	1	4	2	3	1	4	1
2	1	3	2	2	3	2	2	1	1	2	2	1	1	1	1	2	2	1	4	1	1	1	1	1	1	4	4	1	1	1	1	4	1	1	1	1	1	4	4	1	1	1	1	1	1	1	1	1	1
2	1	3	2	2	3	2	1	1	1	4	4	2	2	2	2	2	2	3	3	4	4	2	2	3	3	2	2	3	3	4	4	4	4	1	1	4	4	2	2	3	3	2	2	3	3	2	2	4	4
2	1	3	2	2	1	2	1	1	1	2	2	1	1	1	2	1	1	2	2	1	2	2	2	1	1	4	4	3	3	1	1	1	1	2	1	3	2	2	4	3	1	2	4	4	4	2	2	4	4
2	2	2	2	2	2	2	1	1	1	2	4	4	2	4	2	4	2	1	2	4	2	4	3	4	2	3	2	3	4	1	1	2	3	2	4	2	4	4	2	3	3	1	2	4	4	1	2	3	4
2	1	1	2	2	1	2	1	1	1	4	1	1	1	0	0	1	1	3	1	2	2	3	3	0	0	1	4	1	1	3	1	2	2	4	1	1	1	1	1	2	2	4	1	4	1	1	1	4	4
2	2	2	2	2	1	2	1	1	1	2	3	1	4	1	4	1	4	4	1	3	4	1	4	2	4	1	4	4	1	2	2	2	3	4	4	1	2	1	4	2	3	4	2	4	1	4	2	4	1
2	1	1	2	2	1	2	1	1	1	2	2	3	3	0	0	3	3	1	1	2	2	2	2	1	1	2	2	3	3	3	3	2	2	2	2	2	2	2	2	2	2	2	2	3	3	1	1	1	1
2	1	3	2	2	1	2	1	1	1	4	4	1	1	1	1	1	1	4	4	1	1	1	1	1	1	1	1	1	1	4	4	4	4	4	4	4	4	1	1	1	1	1	1	4	4	4	4	4	4
2	1	1	2	2	3	2	1	1	1	1	1	4	4	4	4	4	4	2	2	2	3	4	4	4	4	4	4	1	1	1	3	1	1	1	1	1	3	4	4	1	3	1	1	1	1	1	1	1	1
2	1	2	2	2	1	2	1	1	1	3	2	2	2	2	2	2	2	1	1	2	1	2	2	2	2	2	2	2	2	2	2	2	2	2	2	2	2	2	2	2	2	2	2	1	1	2	2	1	1
2	1	1	2	2	3	2	1	1	1	1	1	1	1	1	1	1	1	1	1	1	1	1	1	1	1	1	1	1	1	2	2	1	1	1	1	1	1	4	4	1	1	1	1	1	1	1	1	1	1
2	1	2	2	2	3	1	1	1	1	3	4	3	3	1	1	1	3	4	4	2	3	4	4	1	1	1	1	4	4	4	4	4	4	4	1	4	2	1	1	1	1	4	4	4	4	2	4	1	4
2	1	1	2	2	1	2	2	1	1	2	2	4	4	0	0	4	4	2	2	4	4	2	2	0	0	3	3	4	2	1	3	2	3	1	1	1	1	3	4	2	3	1	1	2	3	4	4	1	1
2	2	3	2	2	3	1	2	1	1	3	3	1	1	4	4	3	2	2	2	3	4	1	1	2	2	3	3	3	3	1	1	1	1	2	2	1	1	1	1	4	4	1	1	1	1	1	1	1	1
2	1	1	2	2	1	2	2	1	1	2	2	4	4	1	1	4	4	3	3	3	3	2	2	1	1	4	4	3	3	3	3	4	4	1	1	4	4	4	4	4	4	2	2	2	2	4	4	1	1
2	1	1	2	2	1	2	2	1	2	1	2	4	4	0	0	4	4	2	3	3	3	3	4	0	0	4	3	2	1	4	4	3	4	1	1	2	3	4	4	2	2	1	1	2	1	1	1	1	1
2	1	2	2	2	3	2	2	1	2	4	4	4	4	1	1	4	4	1	1	2	2	3	3	1	1	4	4	2	2	4	4	4	4	3	3	2	2	1	1	3	3	1	1	4	4	4	4	1	1
2	2	1	2	2	1	2	2	1	1	1	1	2	4	2	3	1	3	3	4	1	1	3	4	1	1	4	4	3	4	2	4	1	1	2	1	2	3	4	4	2	3	4	4	1	3	1	1	1	1
2	1	1	2	2	1	2	2	1	1	1	1	2	2	4	4	3	3	1	1	2	2	1	1	1	1	2	2	2	2	1	1	1	1	1	1	1	1	1	1	4	4	2	2	2	2	2	2	1	1
2	2	1	2	2	1	2	2	1	1	2	3	4	4	1	1	4	4	3	3	4	1	2	2	1	1	4	4	1	1	1	2	3	3	1	1	4	4	2	3	2	3	1	1	2	4	1	1	1	1
2	1	1	2	2	1	1	2	1	1	2	2	4	4	4	4	3	3	2	2	4	2	3	3	4	4	4	4	2	2	4	4	2	2	1	1	1	1	3	2	2	4	2	4	1	1	2	1	1	1
2	2	2	2	2	3	2	1	1	2	3	2	3	4	1	2	1	1	2	1	4	4	3	2	4	2	2	3	4	4	1	3	3	4	3	3	4	4	2	4	3	3	4	2	3	2	4	3	3	3
2	1	2	2	2	1	2	1	1	1	3	3	3	2	3	3	4	3	2	3	1	2	1	1	1	1	2	3	3	4	1	2	2	3	1	1	1	1	3	2	3	3	3	3	4	4	2	3	2	3
2	1	2	2	1	1	2	1	1	2	2	3	2	2	2	3	2	2	2	2	3	3	4	4	1	1	2	3	3	4	4	4	4	3	3	4	4	2	1	2	1	1	2	2	3	3	3	3	2	2
2	2	2	2	2	1	2	1	1	1	3	2	2	2	2	2	3	3	2	2	4	4	2	2	2	2	2	2	4	4	2	2	2	2	2	2	1	1	2	3	3	3	1	1	2	2	3	3	2	2
2	2	1	2	2	1	2	1	1	1	3	4	4	4	2	2	3	2	2	2	4	4	2	2	1	1	2	1	4	4	2	4	4	4	1	3	4	4	1	1	2	2	2	3	4	4	1	1	2	4
2	1	1	2	2	1	2	1	1	1	2	3	4	2	3	4	2	4	1	1	4	4	3	4	1	1	4	4	3	4	1	2	2	2	2	2	1	3	2	4	4	4	1	1	1	2	1	2	1	1
2	2	2	2	2	1	2	2	1	1	2	1	2	4	4	4	2	4	2	2	3	3	1	2	2	2	2	3	3	2	1	1	1	1	1	1	1	3	2	3	1	2	2	1	2	1	3	2	2	1
2	2	2	2	2	1	2	2	1	1	3	4	2	2	1	1	2	2	3	3	3	3	3	3	1	1	3	3	3	3	2	2	4	4	4	4	2	2	2	2	2	2	3	3	3	3	2	2	3	3
2	1	1	2	2	1	2	2	2	2	1	4	4	4	0	0	4	4	1	4	4	4	4	3	0	0	4	1	1	4	1	1	1	3	1	1	1	1	4	4	1	1	1	1	1	3	1	1	1	1
2	1	2	2	2	1	2	2	1	2	4	4	4	4	4	4	4	4	2	2	4	4	1	1	4	4	4	4	4	4	4	4	4	4	4	4	4	4	4	4	4	4	4	4	4	4	4	4	1	1
2	1	1	2	2	1	2	2	1	1	2	2	2	2	1	1	2	2	4	4	4	4	2	2	1	1	4	4	4	4	4	4	4	4	4	4	3	3	2	2	2	2	2	2	3	3	4	4	2	2
2	1	2	2	2	1	2	2	1	1	2	2	2	2	1	1	3	3	2	3	1	1	2	2	0	0	1	2	2	3	1	2	3	3	1	2	3	2	1	1	2	2	1	1	1	2	1	1	1	1
2	1	3	2	2	1	2	2	1	2	2	2	2	2	0	0	2	2	3	3	3	3	1	1	0	0	3	3	3	3	3	3	3	3	3	3	1	1	1	1	1	1	2	2	3	3	3	3	2	2
2	2	1	2	2	1	2	2	1	1	1	1	2	1	1	1	1	1	1	4	1	1	1	1	2	1	2	3	2	2	1	1	2	3	1	1	1	1	1	1	3	2	2	3	2	3	2	1	1	1
2	1	2	2	2	3	2	2	1	1	4	4	2	2	4	4	3	3	4	4	2	2	3	3	1	1	4	4	3	3	3	3	2	2	4	4	1	1	3	3	2	2	4	4	3	3	4	4	3	3
2	1	1	2	2	3	2	2	1	1	2	1	4	4	0	0	4	4	1	1	1	1	2	1	0	0	4	4	1	1	4	4	1	1	1	1	1	1	4	4	4	4	1	1	1	1	1	1	1	1
[truncated: 107 more columns]
